# Supplementary material for: Pasteurella multocida activates Rassf1-Hippo-Yap pathway to induce pulmonary epithelial apoptosis
Source: Vet Res. 2024 Mar 16;55:31. doi: 10.1186/s13567-024-01285-y (PMC10943858; doi:10.1186/s13567-024-01285-y)
Supplement: Supplementary file 6 — Additional file 6. The original RNA-seq data. [file 13567_2024_1285_MOESM6_ESM.csv]

Gene ID	PmCQ2-1 FPKM	PmCQ2-2 FPKM	PmCQ2-3 FPKM	CON_1 FPKM	CON_2 FPKM	CON_3 FPKM	Other Gene ID	log2(MA_40/MC_40)	Qvalue(MC_40-vs-MA_40)	Pvalue(MC_40-vs-MA_40)	Nr
219150	12.89	10.69	11.77	24.89	26.7	30.32	Hmbox1	-1.279803331	0	0	EDL36040.1|2.3e-232|homeobox containing 1, isoform CRA_b, partial [Mus musculus]
13666	9.03	6.72	6.56	9.64	8.82	9.13	Eif2ak3	-0.358156491	4.51E-18	1.77E-17	NP_001300847.1|6.8e-72|eukaryotic translation initiation factor 2-alpha kinase 3 isoform 2 precursor [Mus musculus]
142688	12.61	17.03	11.37	18.38	16.78	15.35	Asb13	-0.325287692	1.06E-16	4.28E-16	NP_001254653.1|1.9e-44|ankyrin repeat and SOCS box protein 13 isoform 3 [Mus musculus]
BGI_novel_G000957	0	0	0.58	4.2	0.45	1.01	BGI_novel_G000957	-3.156820938	9.74E-07	5.25E-06
217207	11.56	9.87	10.54	9.19	8.87	9.46	Dhx8	0.213914701	7.58E-09	3.76E-08	BAD90286.1|0.0e+00|mKIAA4096 protein, partial [Mus musculus]
246293	1.36	1.64	1.88	4.81	4.62	4.99	Klhl8	-1.552722457	3.09E-73	6.40E-73	NP_848856.1|0.0e+00|kelch-like protein 8 [Mus musculus]
52028	2.14	1.64	1.67	3.91	3.48	4.1	Bbs1	-1.059838844	6.77E-58	1.60E-57	EDL33078.1|0.0e+00|mCG8379 [Mus musculus]
67525	3.2	2.32	2.45	6.88	8.64	7.15	Trim62	-1.486416184	7.11E-110	1.16E-109	XP_006503385.1|0.0e+00|PREDICTED: E3 ubiquitin-protein ligase TRIM62 isoform X1 [Mus musculus]
54638	11.76	12	14.01	11.39	12	11.05	Ccdc22	0.141925765	0.000657564	0.004113853	EDL33902.1|0.0e+00|coiled-coil domain containing 22, isoform CRA_b, partial [Mus musculus]
434215	63.5	59.2	72.99	16.2	17.84	21.89	Lrrc32	1.809870218	0	0	NP_001106850.1|0.0e+00|leucine-rich repeat-containing protein 32 precursor [Mus musculus]
108888	22.58	22.18	23.25	11.65	13.55	10.51	Atad3a	0.928782595	6.99E-116	1.10E-115	NP_849534.2|0.0e+00|ATPase family AAA domain-containing protein 3 [Mus musculus]
74376	0.08	0.11	4.37	0.62	0.15	0.53	Myo18b	1.92738384	8.32E-91	1.53E-90	NP_083177.2|0.0e+00|unconventional myosin-XVIIIb [Mus musculus]
666723	0	0	0	0	0	0.19	Gm8256				EDL33985.1|7.9e-120|mCG118288 [Mus musculus]
17773	0	0	0	0	0	0.1	Mtnr1a				NP_032665.1|1.8e-162|melatonin receptor type 1A [Mus musculus]
12798	193.97	211.09	154.24	238.28	243.76	247.7	Cnn2	-0.391448801	1.97E-188	2.28E-188	NP_031751.1|6.6e-177|calponin-2 [Mus musculus]
66271	16.65	13.69	19.08	14.66	15.88	17.9	Tmem126a	0.036474816	0.082484414	0.644622285	NP_079736.1|9.2e-104|transmembrane protein 126A [Mus musculus]
66454	3.61	3.7	3.98	1.99	2.77	2.7	Nmnat1	0.779143312	4.67E-10	2.23E-09	AAG17286.1|2.5e-175|D4COLE1E, partial [Mus musculus]
16590	15.89	16.2	16.58	39.59	45.15	45.74	Kit	-1.42322775	0	0	NP_001116205.1|0.0e+00|mast/stem cell growth factor receptor Kit isoform 1 precursor [Mus musculus]
56554	0.87	0.31	0.43	0	0.04	0	Raet1d	5.259624756	1.49E-11	6.80E-11	NP_064414.1|1.7e-139|retinoic acid early-inducible protein 1-delta precursor [Mus musculus]
105244938	0	0.07	0	0	0	0.04	Gm40460	0.902072751	0.077170534	0.59893127	XP_017167967.1|7.7e-122|PREDICTED: keratin-associated protein 5-2-like [Mus musculus]
213452	6.62	4.89	5.4	9.01	9.67	10.41	Dstyk	-0.778565556	5.26E-98	9.17E-98	NP_766104.2|0.0e+00|dual serine/threonine and tyrosine protein kinase [Mus musculus]
19092	1.32	0.89	0.77	4.47	3.92	3.8	Prkg2	-2.339815846	5.62E-159	7.22E-159	EDL20326.1|5.6e-259|protein kinase, cGMP-dependent, type II [Mus musculus]
229898	107.87	215.37	102.15	60.34	14.58	11.15	Gbp5	2.326045623	0	0	EDL12061.1|0.0e+00|mCG145180, isoform CRA_b, partial [Mus musculus]
19720	21.88	23.12	25.57	18.37	20.2	20.56	Trim27	0.255343685	1.04E-13	4.52E-13	AAH69924.1|0.0e+00|Tripartite motif-containing 27, partial [Mus musculus]
72946	21.32	20.69	21.29	18.41	18.67	21.89	Lrrc47	0.113820712	4.09E-05	0.000237526	NP_957678.1|0.0e+00|leucine-rich repeat-containing protein 47 [Mus musculus]
66212	191.76	226.86	220.4	135.79	140.21	116.82	Sec61b	0.715989047	3.06E-120	4.70E-120	EDL00848.1|3.1e-69|mCG114989, partial [Mus musculus]
238276	21.51	17.5	11	44.8	42.01	46.95	Akap5	-1.454696671	0	0	XP_006515905.1|0.0e+00|PREDICTED: A-kinase anchor protein 5 isoform X1 [Mus musculus]
27084	0	0	0.1	0	0	0	Xlr5c				NP_113681.1|4.2e-95|X-linked lymphocyte-regulated 5C [Mus musculus]
BGI_novel_G000632	0.06	0	0.21	0	0	1.8	BGI_novel_G000632	-2.756138731	0.00071558	0.00449059
73230	8.23	7.7	6.93	4.68	4.08	4.17	Bmper	0.817680564	6.55E-51	1.66E-50	NP_082748.1|0.0e+00|BMP-binding endothelial regulator protein precursor [Mus musculus]
BGI_novel_G000336	6.86	22.71	9.53	10.4	16.46	11.45	BGI_novel_G000336	0.030385819	0.06934895	0.53364449
93670	0	0	0	0	0.09	0	Tac4				NP_444323.1|1.3e-62|tachykinin-4 precursor [Mus musculus]
57390	1.6	1.72	0.76	0.07	0	0.32	Psors1c2	3.317110251	1.39E-13	6.06E-13	NP_065601.2|2.7e-72|psoriasis susceptibility 1 candidate gene 2 protein homolog precursor [Mus musculus]
74477	3.63	3.85	3.53	5.05	6.01	5.89	4933427D14Rik	-0.545798071	2.53E-19	9.75E-19	EDL12662.1|0.0e+00|RIKEN cDNA 4933427D14, isoform CRA_b, partial [Mus musculus]
14729	0.68	1.9	1.48	1.38	1.91	1.57	Gp5	-0.238789784	0.013355485	0.093892339	NP_032174.2|0.0e+00|platelet glycoprotein V precursor [Mus musculus]
66586	12.11	14.57	15.22	16.2	12.49	13.82	Crls1	-0.008348833	0.108455305	0.866989811	EDL28364.1|5.4e-122|mCG19481, isoform CRA_b, partial [Mus musculus]
16410	18.32	18.72	14.4	8.9	9.07	8.58	Itgav	0.952171363	3.89E-272	3.48E-272	NP_032428.2|0.0e+00|integrin alpha-V precursor [Mus musculus]
224530	7.74	5.3	8.05	0.63	0.44	0.61	Acat3	3.654317266	1.15E-171	1.41E-171	NP_694791.2|3.3e-222|acetyl-Coenzyme A acetyltransferase 3 [Mus musculus]
638262	0	0	0.18	0.13	0.12	0.08	Gm7233	-0.775999154	0.045252217	0.338678667	EDL01543.1|4.5e-113|mCG112965, isoform CRA_a, partial [Mus musculus]
239083	0	0.13	0.06	0	0.1	0	Ccnb1ip1	0.902072751	0.048237333	0.362320984	NP_001104589.1|2.0e-155|E3 ubiquitin-protein ligase CCNB1IP1 [Mus musculus]
100043235	0.04	0	0	0	0	0	Gm4305				NP_001160110.1|8.0e-147|uncharacterized protein LOC100043231 [Mus musculus]
100043772	0.87	0.34	0.62	0.83	0.45	0.77	Zfp850	-0.258391921	0.009073866	0.062828921	NP_001241880.1|0.0e+00|zinc finger protein 850 [Mus musculus]
101055745	0.23	0.41	0.18	0.73	0.64	0.48	Gm29721	-1.173930841	2.00E-21	7.40E-21	BAD21424.1|6.0e-117|mFLJ00307 protein, partial [Mus musculus]
626848	5.68	5.74	8.07	7.4	6.57	7.4	Zfp971	-0.146291423	8.47E-06	4.76E-05	NP_001170870.1|1.9e-294|ethanol induced 1 isoform 1 [Mus musculus]
52055	8.19	6.85	7.31	7.71	9.51	10.64	Rab11fip5	-0.2358458	9.57E-10	4.62E-09	BAC98040.1|0.0e+00|mKIAA0857 protein, partial [Mus musculus]
15874	0.16	0.11	0.21	0.6	0	0	Iapp	-0.229466239	0.097385111	0.771096895	NP_034621.1|7.0e-45|islet amyloid polypeptide precursor [Mus musculus]
18647	5.12	4.56	3.73	13.37	13.04	15.36	Cdk14	-1.657033706	0	0	BAC98036.1|3.7e-249|mKIAA0834 protein, partial [Mus musculus]
20962	0.05	0.23	0.33	0.69	0.05	0.23	Sycp3	-0.612500421	0.030016592	0.219305713	NP_035647.2|2.4e-132|synaptonemal complex protein 3 [Mus musculus]
242286	0	0	0.07	0	0	0.4	Sdr16c6	-1.682889749	0.008687564	0.060005314	NP_001074179.1|6.2e-176|short-chain dehydrogenase/reductase family 16C member 6 [Mus musculus]
72486	2.16	1.65	1.85	3.32	3.61	2.84	Rnf219	-0.786568395	8.69E-20	3.32E-19	NP_080323.3|0.0e+00|RING finger protein 219 [Mus musculus]
27275	7.91	12.36	12.28	9.35	8.67	7.49	Nufip1	0.4035928	4.59E-11	2.13E-10	NP_038773.1|2.0e-165|nuclear fragile X mental retardation-interacting protein 1 [Mus musculus]
99982	20.35	21.18	19.55	22.88	22.39	21.55	Kdm1a	-0.1250813	1.71E-05	9.74E-05	BAC97980.1|0.0e+00|mKIAA0601 protein, partial [Mus musculus]
231050	13.8	13.81	14.79	18.86	23.22	19.16	Galnt11	-0.645031815	6.55E-49	1.69E-48	NP_659157.1|0.0e+00|polypeptide N-acetylgalactosaminyltransferase 11 [Mus musculus]
626391	0.99	0.58	0.81	0.78	0.86	0.94	Zfp951	-0.088079463	0.077360241	0.601203409	NP_001034320.3|1.2e-289|kruppel-related zinc finger protein-like [Mus musculus]
BGI_novel_G000738	0.33	0.31	0.4	0.56	1.02	0.94	BGI_novel_G000738	-1.271709528	1.06E-14	4.48E-14
235132	2.89	2.6	3.61	5.98	6.36	6.1	Zbtb44	-1.003171619	1.63E-137	2.28E-137	EDL25335.1|2.9e-254|BTB (POZ) domain containing 15, isoform CRA_a, partial [Mus musculus]
54201	1.99	2.38	1.8	2.95	3.22	3.18	Zfp316	-0.602452939	7.01E-24	2.49E-23	NP_059495.3|0.0e+00|zinc finger protein 316 [Mus musculus]
382252	3.27	3.17	3.88	3.81	4.01	3.81	A830080D01Rik	-0.225521278	0.00030619	0.001870168	NP_001028644.2|0.0e+00|uncharacterized protein CXorf23 homolog [Mus musculus]
238393	97.22	159.33	71.53	20.23	3.64	2.47	Serpina3f	3.662895452	0	0	AAH49975.1|2.1e-264|Serpina3f protein, partial [Mus musculus]
11798	21.22	20.2	23.29	24.25	25.4	23.02	Xiap	-0.148298554	1.66E-13	7.23E-13	XP_011249278.1|0.0e+00|PREDICTED: E3 ubiquitin-protein ligase XIAP isoform X1 [Mus musculus]
20873	1.65	1.43	1.62	2.76	1.89	1.71	Plk4	-0.415168728	6.32E-06	3.53E-05	EDL35144.1|0.0e+00|mCG142332, isoform CRA_d, partial [Mus musculus]
230753	38.38	26.14	28.61	38.05	38.1	41.07	Thrap3	-0.342693286	2.05E-62	4.64E-62	NP_666265.3|0.0e+00|thyroid hormone receptor-associated protein 3 [Mus musculus]
109254	1.13	0.89	1.89	0.37	0.02	0.27	Adtrp	2.383941759	1.05E-22	3.80E-22	NP_780626.1|1.1e-150|androgen-dependent TFPI-regulating protein isoform 1 [Mus musculus]
383619	3.05	3.16	2.58	4.08	3.53	2.97	Aim2	-0.248369828	0.00052072	0.003235258	NP_001013801.2|1.1e-193|interferon-inducible protein AIM2 [Mus musculus]
70549	0.73	0.37	1.12	4.1	4.41	5.27	Tln2	-2.443608601	0	0	EDL26154.1|0.0e+00|mCG141703, isoform CRA_c [Mus musculus]
216971	8.05	7.33	6.65	7.66	8.24	8.11	Fam222b	-0.12802468	0.001047237	0.00665058	NP_663405.1|0.0e+00|protein FAM222B isoform 1 [Mus musculus]
66241	13.9	9.11	9.38	28.48	29.21	27.35	Tmem9	-1.403567165	6.90E-158	8.93E-158	XP_021492310.1|1.9e-102|transmembrane protein 9 isoform X1 [Meriones unguiculatus]
105246618	0	0.03	0.02	0.1	0	0.04	Gm41885	-1.613740028	0.007938449	0.054603141	XP_017173810.1|0.0e+00|PREDICTED: uncharacterized protein Gm41885 [Mus musculus]
72948	0.49	0.53	0.79	5.44	4.83	7.04	Tppp	-3.246004639	0	0	NP_878259.1|3.1e-115|tubulin polymerization-promoting protein [Mus musculus]
21881	79.56	69.58	76.99	77.44	53.43	56.62	Tkt	0.275445235	3.47E-58	8.19E-58	NP_033414.1|0.0e+00|transketolase [Mus musculus]
257632	12.64	15.16	11.44	2.63	2.2	1.54	Nod2	2.616744078	0	0	Q8K3Z0.1|0.0e+00|RecName: Full=Nucleotide-binding oligomerization domain-containing protein 2; AltName: Full=Caspase recruitment domain-containing protein 15
66230	33.51	33.64	38.7	30.75	39.74	24.35	Mrps28	0.173444695	0.000359733	0.0022103	NP_079710.3|1.6e-97|28S ribosomal protein S28, mitochondrial [Mus musculus]
11651	108.27	101.32	107.17	98.93	104.33	99.21	Akt1	0.071394778	6.88E-07	3.68E-06	EDL18587.1|0.0e+00|thymoma viral proto-oncogene 1, isoform CRA_b, partial [Mus musculus]
19727	5.4	5.62	4.98	6.54	5.56	7.31	Rfxank	-0.283235358	5.29E-08	2.71E-07	EDL28786.1|1.5e-159|regulatory factor X-associated ankyrin-containing protein, isoform CRA_b, partial [Mus musculus]
192156	27.21	32.48	26.84	10.56	9.93	9.29	Mvd	2.014048165	0	0	NP_619597.2|1.2e-228|diphosphomevalonate decarboxylase [Mus musculus]
74011	0.94	2.35	2.16	4.18	4.17	4.21	Slc25a27	-1.104684615	2.51E-79	5.00E-79	EDL23410.1|6.2e-202|solute carrier family 25, member 27, isoform CRA_b [Mus musculus]
432555	6.35	9.94	5.73	6.04	2.34	2.58	Gm5431	0.969433719	2.11E-72	4.40E-72	AGY29630.1|0.0e+00|immunity-related GTPase Irgb9-b8 tandem [Mus musculus molossinus]
64051	0.32	0.1	0.18	0.44	0.71	0.66	Sv2a	-1.570863132	8.80E-15	3.71E-14	NP_071313.1|0.0e+00|synaptic vesicle glycoprotein 2A [Mus musculus]
27274	0.41	0.22	0.21	2.34	1.85	2.52	Zfp354b	-2.424787957	1.19E-23	4.24E-23	NP_038772.1|0.0e+00|zinc finger protein 354B [Mus musculus]
327987	7.49	6.55	7.74	7.53	7.37	7.3	Med13	-0.031377138	0.033981266	0.249955545	NP_001074400.1|0.0e+00|mediator of RNA polymerase II transcription subunit 13 [Mus musculus]
239691	27.07	30.51	18.53	81.68	99.11	90.71	AU021092	-1.83967308	0	0	NP_001028392.2|2.8e-228|UPF0764 protein C16orf89 homolog precursor [Mus musculus]
29849	0	0	0	0	0	0.11	Olfr159				NP_062349.1|5.8e-172|olfactory receptor 159 [Mus musculus]
19165	11.58	9.47	8.66	15.29	16.99	18.62	Psen2	-0.787244133	3.04E-54	7.43E-54	NP_035313.2|1.4e-249|presenilin-2 [Mus musculus]
14419	1.1	1.79	1.19	0.9	2.93	1.89	Gal	-0.491591097	0.009430571	0.065375112	NP_034383.1|7.1e-63|galanin peptides isoform 1 preproprotein [Mus musculus]
12028	136.42	221.53	169.64	75.78	71.14	64.51	Bax	1.208229185	0	0	NP_031553.1|7.2e-105|apoptosis regulator BAX [Mus musculus]
72123	21.23	19.69	18.9	12.62	11.39	12.29	Ccdc71l	0.7174797	2.20E-113	3.53E-113	NP_001156375.1|4.8e-114|coiled-coil domain-containing protein 71L [Mus musculus]
216616	8.73	6.63	10.96	62.98	68.17	62.77	Efemp1	-2.880760937	0	0	NP_666127.2|1.2e-299|EGF-containing fibulin-like extracellular matrix protein 1 precursor [Mus musculus]
384198	6.72	4.29	6.35	10.08	9.57	8.82	Fam47e	-0.753347844	3.81E-27	1.29E-26	EDL05247.1|8.3e-121|mCG15626, isoform CRA_c, partial [Mus musculus]
210009	5.46	5.44	6.08	3.94	4.38	3.78	Mtrr	0.390699643	2.05E-11	9.41E-11	NP_766068.1|0.0e+00|methionine synthase reductase [Mus musculus]
434223	6.83	6.71	6.04	6.5	3.3	2.98	Gm1966	0.599029259	1.59E-48	4.12E-48	NP_001264108.1|0.0e+00|predicted gene 1966 [Mus musculus]
57753	5.72	5.87	7.9	3.36	3.71	3.45	Noc3l	0.911216917	1.38E-55	3.32E-55	NP_067290.2|0.0e+00|nucleolar complex protein 3 homolog [Mus musculus]
20983	0	0	0.03	0	0	0	Syt4				BAD90189.1|2.3e-288|mKIAA1342 protein, partial [Mus musculus]
13661	12.38	12.63	12.91	8.91	6.2	7.75	Ehf	0.743612591	3.54E-81	6.93E-81	EDL27690.1|1.3e-178|ets homologous factor, isoform CRA_d, partial [Mus musculus]
269682	10.45	8.55	10.28	8.6	9.29	9.39	Golga3	-0.03102059	0.043446628	0.324052021	EDL20034.1|0.0e+00|golgi autoantigen, golgin subfamily a, 3, isoform CRA_b, partial [Mus musculus]
22355	0.6	0.43	1.07	5.84	6.4	4.91	Vipr2	-2.98656614	4.68E-224	4.81E-224	NP_033537.1|3.5e-256|vasoactive intestinal polypeptide receptor 2 precursor [Mus musculus]
BGI_novel_G000004	0	0	0.07	0	0.95	1.01	BGI_novel_G000004	-4.637446779	2.90E-09	1.42E-08
20716	352.87	263.47	721.08	52.92	41.59	45.21	Serpina3n	3.299557972	0	0	NP_033278.2|3.7e-232|serine protease inhibitor A3N precursor [Mus musculus]
100041194	5.88	4.34	4.81	6.42	6.26	10.63	Ahnak2	-0.603580628	2.30E-66	5.03E-66	XP_017170819.1|0.0e+00|PREDICTED: LOW QUALITY PROTEIN: protein AHNAK2 [Mus musculus]
320802	7.28	5.47	4.95	8.92	8.79	7.25	Ifitm10	-0.623115905	1.63E-14	6.92E-14	EDL18141.1|1.8e-132|RIKEN cDNA 6330512M04, partial [Mus musculus]
71131	1.53	1.46	1.58	1.83	1.93	1.98	Zfp689	-0.328854159	0.000218835	0.001325891	NP_780372.2|0.0e+00|zinc finger protein 689 [Mus musculus]
70503	3.32	1.75	3.65	8.36	6.51	6.21	Ddo	-1.24942655	5.73E-60	1.33E-59	EDL04957.1|1.3e-214|D-aspartate oxidase, isoform CRA_a, partial [Mus musculus]
BGI_novel_G000932	25.45	0	6.35	26.04	0	1.09	BGI_novel_G000932	0.303277978	0.009806536	0.06810041
214951	1.48	2.02	2.32	5.9	4.88	4.82	Rhbdl1	-1.180795516	9.53E-34	2.94E-33	EDL22464.1|1.7e-234|rhomboid, veinlet-like 1 (Drosophila), isoform CRA_b, partial [Mus musculus]
66129	6.41	6.16	5.37	19.12	20.77	22.41	Aaed1	-1.812422562	6.95E-105	1.16E-104	NP_079646.1|3.1e-125|thioredoxin-like protein AAED1 [Mus musculus]
73191	0	0	0	0.07	0.11	0.18	Fezf1	-5.682889749	4.22E-08	2.15E-07	OBS76004.1|1.1e-285|hypothetical protein A6R68_17545, partial [Neotoma lepida]
76293	22.54	16.38	12.47	431.14	512.45	236.46	Mfap4	-4.537776446	0	0	NP_001334474.1|9.6e-167|microfibril-associated glycoprotein 4 isoform 1 precursor [Mus musculus]
16527	2.06	0.77	1.52	16.11	15.74	17.09	Kcnk3	-3.504971957	0	0	NP_034738.1|5.2e-232|potassium channel subfamily K member 3 [Mus musculus]
12262	33.96	26.65	35.02	75.64	43.6	47.08	C1qc	-0.79070271	6.41E-85	1.22E-84	NP_031600.2|5.5e-141|complement C1q subcomponent subunit C precursor [Mus musculus]
22227	0.03	0	0	0.23	0.16	0	Ucp1	-3.682889749	0.000129983	0.000777674	NP_033489.1|2.2e-171|mitochondrial brown fat uncoupling protein 1 [Mus musculus]
19252	426.43	405.84	467.51	191.45	184.56	299.6	Dusp1	0.94346717	0	0	NP_038670.1|1.1e-206|dual specificity protein phosphatase 1 [Mus musculus]
320022	0	0	0.14	0	0.09	0	Terb1	0.709427673	0.05580648	0.423664729	NP_851289.2|0.0e+00|telomere repeats-binding bouquet formation protein 1 [Mus musculus]
68001	34.18	42.31	38.33	41.99	42.94	38.45	1110004E09Rik	-0.096843737	0.002192237	0.014277744	NP_080778.2|1.7e-162|UPF0769 protein C21orf59 homolog [Mus musculus]
208151	0.02	0	0.01	0	0	0.02	Tmem132b	-0.097927249	0.114628879	0.923503396	NP_001177281.1|0.0e+00|transmembrane protein 132B precursor [Mus musculus]
74012	9.57	9.64	8.28	5.85	5.58	5.41	Rap2b	0.70362433	3.52E-52	8.79E-52	NP_082988.1|1.4e-97|ras-related protein Rap-2b precursor [Mus musculus]
108089	12.44	9.59	9.65	36.57	36.43	35.42	Rnf144a	-1.787322683	0	0	BAD32182.1|1.6e-215|mKIAA0161 protein, partial [Mus musculus]
272009	0.17	0.11	0.07	0.02	0.02	0	Srsf12	3.36150437	3.96E-06	2.19E-05	NP_808442.2|1.0e-134|serine/arginine-rich splicing factor 12 [Mus musculus]
50875	47.83	44.64	46.07	57.07	56.91	52.8	Tmod3	-0.267552308	1.06E-45	2.83E-45	BAC39191.1|2.2e-139|unnamed protein product, partial [Mus musculus]
16716	0.18	0.16	0.13	1.46	1.2	1.25	Ky	-3.056864592	4.86E-69	1.04E-68	EDL21049.1|0.0e+00|kyphoscoliosis peptidase, isoform CRA_a, partial [Mus musculus]
66962	7.37	5.2	5.59	9.49	9.06	8.54	Swsap1	-0.582765941	4.75E-17	1.91E-16	NP_080146.1|1.4e-153|ATPase SWSAP1 [Mus musculus]
58520	16.51	15.52	15.63	24.31	26.8	19.19	0610007P14Rik	-0.554612445	7.44E-25	2.60E-24	XP_003408832.2|4.2e-79|PREDICTED: probable ergosterol biosynthetic protein 28 isoform X1 [Loxodonta africana]
BGI_novel_G000577	1.9	4.3	2.41	3.25	1.96	2.38	BGI_novel_G000577	0.192531472	0.001496529	0.009624261
100504491	3.34	2.71	3.3	8.35	6.98	7.06	Dcdc2b	-1.191501364	6.77E-34	2.08E-33	NP_001182659.1|6.8e-164|doublecortin domain-containing protein 2B [Mus musculus]
98682	8.37	8.82	7.53	13.26	12.4	12.86	Mfsd6	-0.641426922	4.05E-70	8.58E-70	EDK99979.1|0.0e+00|RIKEN cDNA 2210010L05, partial [Mus musculus]
BGI_novel_G000930	6.3	0	2.94	4.59	0	0.65	BGI_novel_G000930	0.902072751	0.002440621	0.015945906
217138	59.39	55.88	58.25	57.09	61.5	56.78	Prr15l	-0.017260067	0.066854296	0.512704992	BAC39930.1|1.7e-56|unnamed protein product, partial [Mus musculus]
246228	2.02	2.78	4.72	5.19	5.38	5.49	Vwa1	-0.573975743	1.06E-11	4.84E-11	BAC26739.1|5.5e-112|unnamed protein product [Mus musculus]
12565	0.02	0	0.1	0.01	0	0	Cdh9	2.902072751	0.002554206	0.016717867	NP_033999.1|0.0e+00|cadherin-9 preproprotein [Mus musculus]
320997	2.06	3.5	4.05	1.84	2.95	2.27	Cyp4f39	0.463702748	2.40E-07	1.26E-06	NP_796281.1|0.0e+00|cytochrome P450, family 2, subfamily E, polypeptide 2 homolog [Mus musculus]
224860	4.62	4.31	4.11	3.23	4.6	2.79	Plcl2	0.270820691	2.16E-06	1.18E-05	NP_038908.2|0.0e+00|inactive phospholipase C-like protein 2 [Mus musculus]
619329	7.78	6.9	6.67	3.08	2.05	3.35	F420015M19Rik	1.327122054	1.52E-110	2.46E-110	XP_011245081.1|1.4e-195|PREDICTED: endogenous retrovirus group K member 24 Gag polyprotein [Mus musculus]
67704	82.26	111.06	99.69	98.1	103.41	95.56	1810037I17Rik	-0.011310586	0.086867684	0.681455012	NP_077781.1|2.8e-28|uncharacterized protein C4orf3 homolog [Mus musculus]
14065	0.09	0.16	0.5	0.36	0.46	0.42	F2rl3	-0.608121981	0.008871187	0.061341801	NP_032001.2|5.0e-222|proteinase-activated receptor 4 preproprotein [Mus musculus]
394430	0	0	0	0.04	0	0	Ugt1a10				NP_964003.2|0.0e+00|UDP glycosyltransferase 1 family, polypeptide A10 precursor [Mus musculus]
232174	1.51	0.88	1.5	7.03	9.92	11.35	Cyp26b1	-2.876165238	0	0	EDK99118.1|0.0e+00|cytochrome P450, family 26, subfamily b, polypeptide 1, isoform CRA_b, partial [Mus musculus]
13196	9.98	8.3	8.87	11.3	10.39	10.89	Asap1	-0.267508956	3.77E-17	1.51E-16	AAH48818.1|0.0e+00|Asap1 protein, partial [Mus musculus]
70350	58.77	81.63	69.53	23.92	20.94	21.63	Basp1	1.666309937	0	0	NP_081671.1|6.7e-92|brain acid soluble protein 1 [Mus musculus]
268752	7.65	5.88	6.79	6.01	6.17	6.55	Wdfy2	0.111226206	0.000725125	0.004554125	XP_006519126.1|3.0e-191|PREDICTED: WD repeat and FYVE domain-containing protein 2 isoform X1 [Mus musculus]
213011	0.6	0.42	0.34	1.53	0.75	0.76	Zfp583	-1.120767225	4.34E-11	2.01E-10	NP_001028421.1|0.0e+00|zinc finger protein 583 [Mus musculus]
217666	2.36	1.99	3.12	3.06	2.41	2.66	L2hgdh	-0.108362701	0.029032364	0.211543241	EDL36602.1|1.1e-273|L-2-hydroxyglutarate dehydrogenase, partial [Mus musculus]
434341	34.34	53.15	36.45	24.75	12.39	11.66	Nlrc5	1.39366602	0	0	NP_001028379.2|0.0e+00|protein NLRC5 [Mus musculus]
230597	6.52	5.77	5.71	7.07	9.1	7.89	Zfyve9	-0.45789233	3.69E-19	1.42E-18	NP_001334092.1|0.0e+00|zinc finger FYVE domain-containing protein 9 isoform 1 [Mus musculus]
320091	0	0	0	0.05	0.07	0	Ano4	-4.26785225	0.000374671	0.002307304	EDL21497.1|0.0e+00|transmembrane protein 16D (eight membrane-spanning domains), isoform CRA_a, partial [Mus musculus]
330188	0.38	0.25	0.11	0.07	0.05	0.08	Ccdc63	1.946466871	2.09E-05	0.00011974	NP_001276738.1|0.0e+00|coiled-coil domain-containing protein 63 isoform 1 [Mus musculus]
102657	3.74	3.93	1.35	3.14	2.15	2.66	Cd276	0.152051004	0.01095547	0.076434839	NP_598744.1|6.6e-180|CD276 antigen precursor [Mus musculus]
241732	1.89	1.3	1.08	3.43	2.37	2.24	Tspyl3	-0.922594719	3.75E-19	1.45E-18	EDL06018.1|3.3e-192|mCG49000, partial [Mus musculus]
68612	4.67	5.69	9.79	8.69	7.95	4.18	Ube2c	-0.004292176	0.119409278	0.968403823	NP_081061.1|9.8e-100|ubiquitin-conjugating enzyme E2 C [Mus musculus]
13589	65.99	61.33	69.97	50.99	41.91	44.71	Mapre1	0.264424174	8.25E-39	2.39E-38	AAH52405.1|3.6e-149|Mapre1 protein, partial [Mus musculus]
228026	4.76	4.88	5.03	9.53	7.16	7.77	Pdk1	-0.818309959	2.38E-68	5.11E-68	NP_766253.2|1.4e-251|[Pyruvate dehydrogenase (acetyl-transferring)] kinase isozyme 1, mitochondrial precursor [Mus musculus]
381974	0	0	0.02	0.17	0	0	Mrgprg	-2.682889749	0.005817095	0.039530674	NP_987077.1|1.6e-165|mas-related G-protein coupled receptor member G [Mus musculus]
100042267	0	0	0	0	0.12	0	Gm3757				XP_006536402.1|1.3e-131|PREDICTED: spindlin-2A-like [Mus musculus]
56774	29.83	33.29	17.55	17.11	16.75	17.18	Slc6a14	0.642250582	2.94E-102	4.98E-102	NP_064433.3|0.0e+00|sodium- and chloride-dependent neutral and basic amino acid transporter B(0+) [Mus musculus]
211151	23.25	28.04	27.77	42.4	40.91	35.63	Churc1	-0.575309203	1.42E-21	5.26E-21	NP_001126496.1|3.1e-63|protein Churchill [Pongo abelii]
BGI_novel_G000856	0	0	0.14	0.25	0.07	0.09	BGI_novel_G000856	-1.411772997	0.006451507	0.044007187
114128	19.64	25.08	22.38	33.19	33.04	33.21	Laptm4b	-0.562222654	1.42E-54	3.47E-54	NP_277056.1|4.7e-125|lysosomal-associated transmembrane protein 4B [Mus musculus]
320027	0.08	0.1	0.14	0.46	0.16	0.28	Fstl4	-2.191036653	7.00E-18	2.77E-17	EDL33607.1|0.0e+00|follistatin-like 4, isoform CRA_b, partial [Mus musculus]
BGI_novel_G000588	2.55	1.84	3.62	3.88	5.51	4.43	BGI_novel_G000588	-0.7724797	4.33E-34	1.33E-33
71373	1.59	0.91	1.17	1.23	0.76	1.19	Prr16	0.197149627	0.031020645	0.227067229	NP_001074693.1|6.4e-166|protein Largen [Mus musculus]
319262	3.81	3.31	3.29	2.79	3.1	4.21	Fchsd1	0.029234701	0.084539151	0.66151623	EDL10106.1|0.0e+00|FCH and double SH3 domains 1, isoform CRA_f, partial [Mus musculus]
66404	49.08	51.16	45.87	44.17	49	45.01	Rtfdc1	0.081924406	0.00024223	0.00147145	EDL06606.1|3.1e-189|mCG2574, partial [Mus musculus]
74018	5.07	4.72	5.42	4.01	4.59	4.56	Als2	0.207789313	1.42E-06	7.69E-06	EDL00123.1|0.0e+00|amyotrophic lateral sclerosis 2 (juvenile) homolog (human), isoform CRA_a, partial [Mus musculus]
56274	6.77	8.26	7.61	9.27	8.1	7.58	Stk3	-0.151997097	0.000743905	0.004675417	EDL08840.1|1.4e-235|serine/threonine kinase 3 (Ste20, yeast homolog), isoform CRA_a, partial [Mus musculus]
269966	14.78	13.92	13.48	10.44	10.15	11.57	Nup98	0.380735343	3.55E-41	9.99E-41	EDL16583.1|0.0e+00|nucleoporin 98, isoform CRA_b, partial [Mus musculus]
75799	0.73	0.9	0.21	1.94	2.32	1.27	4930444P10Rik	-1.395607797	6.09E-10	2.92E-09	BAB29822.2|7.0e-60|unnamed protein product, partial [Mus musculus]
100038657	0.07	0	0.26	0.08	0	0	7420461P10Rik	2.198314203	0.014866462	0.105136357	NP_001171052.1|3.8e-76|uncharacterized protein LOC100038657 [Mus musculus]
26367	0.24	0.32	0.28	0.35	0	0.06	Ceacam2	1.082644997	0.003492187	0.023197807	AAC99458.1|6.1e-149|biliary glycoprotein 2 long isoform [Mus musculus]
238333	0.14	0.16	0.39	0.44	0.1	0.42	Samd15	-0.338935348	0.042880482	0.31959805	NP_001277217.1|0.0e+00|sterile alpha motif domain-containing protein 15 [Mus musculus]
BGI_novel_G001059	4.85	0.26	4.97	1.47	1.19	2.16	BGI_novel_G001059	1.07289551	1.28E-12	5.71E-12
140497	11.28	8.82	7.77	13.26	8.89	10.25	Cd300c2	-0.227017336	0.000633066	0.003956031	EDL34456.1|3.1e-140|mCG146304, isoform CRA_b, partial [Mus musculus]
23983	211.21	259.27	276.62	166.57	171.47	178.52	Pcbp1	0.542459359	0	0	XP_010362558.1|3.6e-201|PREDICTED: poly(rC)-binding protein 1 [Rhinopithecus roxellana]
100502950	0.51	0.04	0.32	0.78	0.37	0.77	Gm3336	-1.133551158	0.000474597	0.002940158	EDL28862.1|5.4e-100|mCG14782, isoform CRA_b, partial [Mus musculus]
217154	0.31	0.12	0.4	0.68	0.48	0.68	Stac2	-1.123462341	1.63E-07	8.50E-07	NP_666140.1|2.0e-234|SH3 and cysteine-rich domain-containing protein 2 [Mus musculus]
67636	6.14	5.69	6.1	14.09	11.06	10.19	Lyrm5	-0.926523626	8.62E-37	2.56E-36	NP_598449.1|1.4e-40|electron transfer flavoprotein regulatory factor 1 [Mus musculus]
75219	3.45	3.23	3.25	6.46	5.23	5.62	Dusp18	-0.808420631	1.45E-46	3.85E-46	EDL40444.1|1.0e-152|dual specificity phosphatase 18, partial [Mus musculus]
320181	1.74	1.65	1.2	0.91	1.38	0.89	Fndc7	0.342389659	0.000294152	0.001794527	NP_001159437.1|0.0e+00|fibronectin type III domain-containing protein 7 isoform 2 precursor [Mus musculus]
66496	38.68	38.06	51.17	88.77	96.92	87.85	Ppdpf	-1.081173579	3.35E-166	4.19E-166	NP_079874.1|5.5e-59|pancreatic progenitor cell differentiation and proliferation factor [Mus musculus]
11754	0.23	0.11	0.26	4.61	1.15	1.72	Aoc3	-3.417322077	3.72E-112	5.99E-112	NP_033805.1|0.0e+00|membrane primary amine oxidase [Mus musculus]
208117	2.5	2.38	2.59	3.31	3.24	3.35	Aph1b	-0.485418953	8.12E-14	3.50E-13	NP_808251.1|1.2e-139|gamma-secretase subunit APH-1B [Mus musculus]
66044	5.84	5.24	6.07	12.04	12.26	15.4	Dtd1	-1.210158806	2.04E-52	5.08E-52	NP_079590.1|9.3e-109|D-tyrosyl-tRNA(Tyr) deacylase 1 [Mus musculus]
68259	3.92	3.45	4.04	6.78	5.49	4.79	Ift80	-0.564730728	7.28E-23	2.64E-22	NP_080917.1|0.0e+00|intraflagellar transport protein 80 homolog [Mus musculus]
380629	12.82	13.63	14.76	24.28	21.86	24.83	Heca	-0.870670639	2.16E-203	2.37E-203	NP_001028604.1|0.0e+00|headcase protein homolog [Mus musculus]
17022	1.25	0.92	1.05	4.51	1.84	3.88	Lum	-1.672621414	6.18E-38	1.81E-37	NP_032550.2|3.6e-195|lumican precursor [Mus musculus]
238726	1.29	2.44	1.34	5	3.37	3.01	Fam81b	-1.160937046	1.91E-19	7.35E-19	XP_006517569.1|3.9e-224|PREDICTED: protein FAM81B isoform X1 [Mus musculus]
64379	0	0.03	0	0	0	0	Irx6				EDL11087.1|3.4e-251|Iroquois related homeobox 6 (Drosophila), isoform CRA_a, partial [Mus musculus]
75785	8.17	6.22	11.16	17.82	18.1	17.77	Klhl24	-1.077666534	0	0	BAB29759.2|0.0e+00|unnamed protein product [Mus musculus]
232431	237.21	192.06	168.83	332.57	342.92	343.35	Gprc5a	-0.779887562	0	0	AAL87526.1|1.2e-201|retinoic acid inducible protein 3, partial [Mus musculus]
13603	1.06	0.51	1.14	0.83	1.11	1.2	Opn3	-0.20686162	0.039910308	0.296581614	NP_034228.1|1.2e-226|opsin-3 [Mus musculus]
104099	23.56	20.25	17.3	18.24	17.6	19.05	Itga9	0.223499355	3.49E-24	1.23E-23	BAE24106.1|5.9e-271|unnamed protein product, partial [Mus musculus]
58212	0	0.01	0	0.03	0.01	0.01	Srrm3	-2.266050007	0.017830876	0.126998522	NP_067378.2|0.0e+00|serine/arginine repetitive matrix protein 3 [Mus musculus]
627626	0.01	0	0	0.02	0	0.01	Ptchd4	-1.682889749	0.037484441	0.277543537	NP_001342199.1|0.0e+00|patched domain-containing protein 4 isoform 1 [Mus musculus]
80883	0	0	0.02	0	0	0.07	Ntng1	-2.097927249	0.020320704	0.145782494	BAD32353.1|1.6e-284|mKIAA0976 protein, partial [Mus musculus]
224648	1.39	0.61	2.25	1.88	1.28	2.79	Uhrf1bp1	-0.462532524	6.51E-13	2.87E-12	BAD90218.1|0.0e+00|mKIAA4127 protein, partial [Mus musculus]
12983	79.79	77.78	65.49	12.47	10.29	11.37	Csf2rb	2.783634638	0	0	NP_031806.3|0.0e+00|cytokine receptor common subunit beta precursor [Mus musculus]
11500	0	0	0	0.07	0.27	0.08	Adam7	-6.004817844	1.42E-09	6.88E-09	NP_031428.2|0.0e+00|disintegrin and metalloproteinase domain-containing protein 7 preproprotein [Mus musculus]
57248	197.47	328.52	126.91	18.96	10.64	9.62	Ly6i	4.088109324	0	0	NP_065244.2|3.9e-74|lymphocyte antigen 6I precursor [Mus musculus]
238405	0	0.06	0	0.07	0.02	0	Adam6b	-0.512964748	0.0819478	0.639728723	NP_001009545.1|0.0e+00|a disintegrin and metalloproteinase domain 6-like [Mus musculus]
227615	17.49	13.27	12.35	23.66	24.5	20.39	Tmem203	-0.673836501	5.80E-24	2.06E-23	XP_015361220.1|7.4e-68|PREDICTED: transmembrane protein 203 [Marmota marmota marmota]
73032	0	0	0	0	0	0.31	Ttc9b	-3.68529224	0.002647647	0.017366354	NP_082693.1|3.6e-127|tetratricopeptide repeat protein 9B [Mus musculus]
103284	13.81	12.77	15.76	11.16	11.2	10.39	Zc3h10	0.401164766	2.76E-16	1.12E-15	EDL24581.1|6.1e-275|zinc finger CCCH type containing 10, partial [Mus musculus]
19227	0.32	0	0.37	0.67	0.32	0.73	Pthlh	-1.290572327	6.20E-05	0.000363588	EDL10731.1|3.7e-98|parathyroid hormone-like peptide, isoform CRA_a, partial [Mus musculus]
546729	0	0.1	0	0	0	0	Calhm1				NP_001074740.1|8.4e-201|calcium homeostasis modulator protein 1 [Mus musculus]
224703	8.12	5.6	13.11	16.35	27.36	16.54	2-Mar	-1.141278772	1.60E-107	2.64E-107	XP_021041583.1|2.4e-175|E3 ubiquitin-protein ligase MARCH2 isoform X1 [Mus caroli]
321019	0.86	0.8	0.48	1.5	1.65	1.21	Gpr183	-1.043479465	5.71E-13	2.52E-12	NP_898852.2|9.6e-202|G-protein coupled receptor 183 [Mus musculus]
243983	8.67	7.59	9.95	6.71	5.4	7.15	Zdhhc13	0.451697873	3.18E-14	1.36E-13	NP_082307.1|0.0e+00|palmitoyltransferase ZDHHC13 [Mus musculus]
78655	30	37.87	43.01	28.14	25.33	26.29	Eif3j1	0.43905427	2.67E-55	6.47E-55	NP_653128.2|3.3e-131|eukaryotic translation initiation factor 3 subunit J [Mus musculus]
72999	17.72	15.49	16.04	20.93	20.66	19.91	Insig2	-0.317329627	1.29E-17	5.14E-17	EDL39789.1|1.2e-130|insulin induced gene 2, isoform CRA_a, partial [Mus musculus]
12334	76.66	67.33	51.84	86.39	83.91	84.45	Capn2	-0.392946411	1.17E-123	1.77E-123	NP_033924.2|0.0e+00|calpain-2 catalytic subunit [Mus musculus]
78267	7.32	8.78	8.84	32.82	40.58	36.91	Klhdc8b	-2.066936381	0	0	EDL21288.1|1.6e-134|kelch domain containing 8B, isoform CRA_b, partial [Mus musculus]
51813	7.77	8.2	8.99	10.47	9.86	7.68	Ccnc	-0.077776209	0.019463012	0.139262832	AAI00397.1|2.6e-190|Ccnc protein, partial [Mus musculus]
27403	19.21	16.54	19.31	13.13	12.73	12.82	Abca7	0.519932738	1.33E-94	2.38E-94	NP_001334010.1|0.0e+00|ATP-binding cassette sub-family A member 7 isoform 1 [Mus musculus]
74359	1.45	1.58	2.01	3.35	3.55	2.13	4931414P19Rik	-0.777140075	6.09E-15	2.56E-14	NP_083166.1|2.3e-308|uncharacterized protein C14orf93 homolog precursor [Mus musculus]
74256	6.1	7.49	5.6	6.66	6.07	5.84	Cyld	0.036414476	0.040961112	0.3046113	BAC65671.1|0.0e+00|mKIAA0849 protein, partial [Mus musculus]
252875	4.92	3.83	5.51	5.38	5.33	4.3	Mios	-0.063310797	0.038939413	0.28899912	EDL13938.1|0.0e+00|cDNA sequence BC020002, isoform CRA_b, partial [Mus musculus]
78593	0.41	0.27	0.33	0.19	0.12	0.07	Nrip3	1.390819937	1.71E-07	8.93E-07	NP_065635.1|2.0e-130|nuclear receptor-interacting protein 3 [Mus musculus]
56360	28.46	27.74	23.2	19.88	20.24	16.83	Acot9	0.476494744	7.24E-31	2.32E-30	NP_062710.2|2.6e-253|acyl-coenzyme A thioesterase 9, mitochondrial isoform 1 [Mus musculus]
224697	14.17	7.9	10.73	68.05	89.23	81.31	Adamts10	-2.80652549	0	0	AAO17380.1|0.0e+00|zinc metalloendopeptidase [Mus musculus]
100042424	0.06	0.05	0.03	0.05	0	0.03	Gm3837	0.687466075	0.049140511	0.369944322	NP_062720.1|1.8e-57|programmed cell death protein 5 [Mus musculus]
18595	45.36	24.85	28.41	45.88	49.37	47.22	Pdgfra	-0.545954393	8.47E-264	7.78E-264	EDL37883.1|0.0e+00|platelet derived growth factor receptor, alpha polypeptide, isoform CRA_a, partial [Mus musculus]
100135657	0	0	0	0	0	0.27	Rhox3e				NP_918952.2|3.4e-115|reproductive homeobox 3A [Mus musculus]
70747	13	9.79	12.99	41.17	42.1	42.68	Tspan2	-1.814672841	0	0	NP_001230061.1|2.2e-119|tetraspanin-2 isoform 2 [Mus musculus]
70527	12.02	8.79	8.4	12.34	10.45	9.47	Stambp	-0.139991308	0.001705328	0.011018422	EDK99090.1|6.9e-247|Stam binding protein, isoform CRA_c, partial [Mus musculus]
11615	0.12	0	0	0	0	0.06	Gm4737	0.953298075	0.049936693	0.376230026	EDL06108.1|6.5e-261|mCG21063, isoform CRA_b, partial [Mus musculus]
239611	0.04	0.02	0.13	0.04	0.1	0.09	Muc19	-0.283482902	0.020509127	0.147189576	NP_997126.2|0.0e+00|mucin-19 precursor [Mus musculus]
235431	8.51	6.89	6.99	21.28	21.91	20.27	Coro2b	-1.492520877	0	0	NP_780693.2|1.0e-284|coronin-2B [Mus musculus]
100503353	0.57	0.61	0.97	1.96	0.93	1.49	Gm14440	-0.994593224	9.38E-14	4.05E-13	NP_001171039.1|3.2e-193|KRAB box and zinc finger C2H2 type domain containing protein-like [Mus musculus]
69129	6.24	4.42	4.81	7.61	6.46	4.43	Pex11g	-0.227695124	0.001542142	0.009927306	NP_081227.1|6.6e-135|peroxisomal membrane protein 11C [Mus musculus]
217698	0	0	0.11	0	0	0	Acot5				NP_001334346.1|5.2e-188|acyl-coenzyme A thioesterase 5 isoform 2 [Mus musculus]
414872	5.18	4.64	4.62	6.49	6.43	7.01	Zyg11b	-0.670784188	1.13E-76	2.29E-76	NP_001028806.2|0.0e+00|protein zyg-11 homolog B [Mus musculus]
BGI_novel_G000709	4.73	5.88	4.49	4.53	5.12	3.31	BGI_novel_G000709	0.219920946	9.54E-05	0.000565712
67197	46.43	54.05	55.25	60.23	67.04	50.93	Zcrb1	-0.202250736	6.77E-08	3.48E-07	EDL04283.1|2.1e-93|mCG19744, isoform CRA_b, partial [Mus musculus]
216527	26.27	26.54	27.58	26.15	24.43	25.79	Ccm2	0.083533837	0.00391998	0.026178739	NP_001177272.1|1.6e-220|cerebral cavernous malformations protein 2 homolog isoform 2 [Mus musculus]
BGI_novel_G000306	22.95	28.42	24.09	43.04	31.86	30.39	BGI_novel_G000306	-0.472011202	7.71E-31	2.47E-30
67367	11.53	12.94	14.34	14.95	16.9	15.14	Paxbp1	-0.335808177	2.83E-28	9.38E-28	AQS27630.1|0.0e+00|hypothetical protein [Mus musculus]
108161	0.13	0	0	0.04	0	0	Fam50b	1.487035252	0.045080936	0.337315703	EDL40892.1|7.5e-180|mCG48748, isoform CRA_a, partial [Mus musculus]
227746	6.61	5.2	5.3	5.29	6.55	4.75	Rabepk	0.048318217	0.067676242	0.519434379	NP_663497.2|1.8e-233|rab9 effector protein with kelch motifs [Mus musculus]
56710	1.1	0.73	1	1.29	0.78	1.02	Brinp1	-0.125672239	0.049679879	0.374228155	NP_064351.2|0.0e+00|BMP/retinoic acid-inducible neural-specific protein 1 precursor [Mus musculus]
27398	35.14	26.68	26.38	31.32	31.93	29.12	Mrpl2	-0.066289711	0.023611998	0.170508962	NP_001303671.1|2.5e-156|39S ribosomal protein L2, mitochondrial isoform 2 [Mus musculus]
227059	11.24	9.51	11.85	6.36	6.67	7.07	Slc39a10	0.680186805	6.01E-70	1.27E-69	XP_006495995.1|0.0e+00|PREDICTED: zinc transporter ZIP10 isoform X1 [Mus musculus]
74490	9.33	12.51	11.97	1.34	1.6	1.25	Mamstr	2.653112431	0	0	NP_766006.2|2.7e-230|MEF2-activating motif and SAP domain-containing transcriptional regulator [Mus musculus]
18577	2.35	2.27	2.31	5.24	5.29	6.01	Pde4a	-1.26695141	7.61E-92	1.39E-91	AAH27224.2|0.0e+00|Pde4a protein, partial [Mus musculus]
100043332	6.34	8.26	5.69	7.23	6.79	5.08	Ankrd66	0.29461789	6.18E-07	3.30E-06	NP_001241882.1|3.0e-110|ankyrin repeat domain-containing protein 66 [Mus musculus]
29861	0.23	0.25	0.52	0.82	0.41	0.58	Dpf1	-0.92980449	3.40E-05	0.000196707	XP_006540095.1|3.6e-249|PREDICTED: zinc finger protein neuro-d4 isoform X1 [Mus musculus]
14758	14.66	13.42	15.36	17.61	16.75	13.95	Gpm6b	-0.072338075	0.004367787	0.029275338	EDL40736.1|2.9e-169|glycoprotein m6b, isoform CRA_d, partial [Mus musculus]
228875	23.27	23.8	23.79	19.89	20.84	18.32	Slc35c2	0.273422213	1.16E-12	5.17E-12	EDL06452.1|2.5e-158|solute carrier family 35, member C2, isoform CRA_b, partial [Mus musculus]
11964	30.84	26.47	28.68	31.64	32.45	29.5	Atp6v1a	-0.122788727	3.36E-08	1.71E-07	XP_021041200.1|0.0e+00|V-type proton ATPase catalytic subunit A isoform X1 [Mus caroli]
224105	25.29	24.74	24.51	21.04	19.99	20.66	Pak2	0.272621606	5.19E-35	1.58E-34	NP_796300.1|1.3e-298|serine/threonine-protein kinase PAK 2 precursor [Mus musculus]
382073	11.69	11.26	9.22	11.16	11.94	13.04	Ccdc84	-0.211916927	1.51E-05	8.55E-05	AAH55929.1|3.7e-197|Coiled-coil domain containing 84, partial [Mus musculus]
384059	0.39	0.09	0.07	1.23	1.78	1.39	Tlr12	-3.082820356	1.20E-52	2.97E-52	NP_991392.1|0.0e+00|toll-like receptor 12 precursor [Mus musculus]
BGI_novel_G000801	1.39	0.96	0.1	1.04	0.9	0	BGI_novel_G000801	0.332679437	0.061732481	0.471067175
239760	0	0	0	0	0	0.12	Gm4943				XP_006522879.1|3.9e-78|PREDICTED: NADH dehydrogenase [ubiquinone] 1 alpha subcomplex subunit 11-like isoform X1 [Mus musculus]
67991	3.96	3.66	3.6	7.18	6.56	7.64	Nacc2	-0.935150586	6.94E-100	1.19E-99	NP_001032175.1|0.0e+00|nucleus accumbens-associated protein 2 isoform 2 [Mus musculus]
319670	0.67	0.53	0.39	1.07	0.98	1.08	Eml5	-0.75109289	2.75E-11	1.27E-10	NP_001074660.1|0.0e+00|echinoderm microtubule-associated protein-like 5 [Mus musculus]
239647	7.88	5.76	5.18	13.72	15.01	13.86	Pced1b	-1.153061982	1.27E-134	1.82E-134	EDL04228.1|1.0e-269|cDNA sequence BC038822, isoform CRA_a, partial [Mus musculus]
20890	0.17	0.03	0	0	0	0.03	Wnt8a	2.487035252	0.008178699	0.056347565	NP_033316.1|1.0e-210|protein Wnt-8a precursor [Mus musculus]
30841	5.25	5.08	6.14	7.55	6.63	7.08	Kdm2b	-0.4278152	5.73E-17	2.30E-16	NP_001003953.1|0.0e+00|lysine-specific demethylase 2B isoform 1 [Mus musculus]
68026	2.36	2.62	4.74	3.17	2.7	1.43	2810417H13Rik	0.451965586	1.04E-06	5.62E-06	EDL26108.1|1.4e-70|mCG131663, isoform CRA_b, partial [Mus musculus]
319239	0.09	0	0	0	0	0	Npsr1				NP_783609.1|1.3e-209|neuropeptide S receptor [Mus musculus]
100042295	0.23	0.08	2.25	0.73	0.72	0.81	Gm3776	0.266388156	0.054281805	0.411309097	NP_001230021.1|1.3e-122|predicted gene 3776 [Mus musculus]
212937	9.32	9.17	7.41	6.25	3.71	3.89	Tifab	0.871854279	2.56E-57	6.09E-57	BAD90131.1|1.8e-80|mFLJ00292 protein, partial [Mus musculus]
56367	13.67	16.18	17.07	23.04	20.1	18.72	Scoc	-0.389206973	3.59E-19	1.38E-18	AAI08408.1|2.4e-52|Scoc protein, partial [Mus musculus]
320795	38.22	33.63	33.33	38.46	39.74	41.9	Pkn1	-0.202177665	9.13E-20	3.49E-19	NP_001186522.1|0.0e+00|serine/threonine-protein kinase N1 isoform 1 [Mus musculus]
75657	0	0	0.03	0	0	0	Speer4a				NP_083652.2|4.4e-142|spermatogenesis associated glutamate (E)-rich protein 4a [Mus musculus]
BGI_novel_G000226	2.66	4.95	3.63	4.94	6.87	2.74	BGI_novel_G000226	-0.343683663	0.019728412	0.141267304
16834	17.18	15.45	14.99	18.42	18.53	19.66	Cog1	-0.298918841	1.51E-17	5.99E-17	NP_038609.3|0.0e+00|conserved oligomeric Golgi complex subunit 1 [Mus musculus]
21402	72.39	94.5	106.78	139.91	144.86	118.63	Skp1a	-0.539784062	4.88E-149	6.51E-149	XP_009926678.1|2.4e-89|PREDICTED: S-phase kinase-associated protein 1 [Haliaeetus albicilla]
654818	0.02	0	0.08	0.08	0.39	0.22	Smco3	-2.583354076	2.41E-06	1.32E-05	EDL10573.1|1.9e-111|mCG147354, isoform CRA_b, partial [Mus musculus]
383348	0	0	0	0	0.08	0.04	Kctd16				NP_080411.1|1.8e-251|BTB/POZ domain-containing protein KCTD16 [Mus musculus]
58237	7.33	4.33	9.19	41.52	51.55	44.41	Nkain4	-2.703915253	0	0	NP_001135405.1|1.4e-100|sodium/potassium-transporting ATPase subunit beta-1-interacting protein 4 isoform 2 precursor [Mus musculus]
72821	0.27	0.14	0.24	0.39	0.06	0.27	Scn2b	-0.141648626	0.074089138	0.572651585	EDL25636.1|1.7e-104|sodium channel, voltage-gated, type II, beta [Mus musculus]
279653	0.67	0.55	0.46	0.5	0.62	0.59	Pcdh19	-0.039544338	0.09112883	0.718405429	NP_001098715.1|0.0e+00|protocadherin-19 isoform a precursor [Mus musculus]
320534	8.72	7.93	7.18	6.81	6.38	6.21	Tmem104	0.342689877	1.65E-14	6.99E-14	EDL34468.1|2.8e-288|mCG6601, isoform CRA_c, partial [Mus musculus]
67466	9.02	9.48	9.58	13.85	13.28	12.98	Pdcl	-0.509680296	6.73E-30	2.18E-29	EDL08704.1|4.0e-168|phosducin-like, isoform CRA_a, partial [Mus musculus]
BGI_novel_G000609	4.07	2.27	3.17	2.82	3.07	3.48	BGI_novel_G000609	0.010905635	0.11007525	0.881621921
22409	0.08	0	0.82	0.08	0	0.3	Wnt10a	1.317110251	0.000229765	0.001393871	XP_004864624.2|4.1e-257|protein Wnt-10a [Heterocephalus glaber]
66482	11.85	10.25	8.93	11.94	11.58	10.76	Exoc2	-0.158488762	3.75E-06	2.07E-05	NP_079864.1|0.0e+00|exocyst complex component 2 [Mus musculus]
67706	21.47	27.83	25.14	21.65	16.16	20.01	Tmem179b	0.373423733	1.25E-09	6.05E-09	NP_080601.2|1.6e-117|transmembrane protein 179B precursor [Mus musculus]
BGI_novel_G000387	0	0	3.16	0	0	2	BGI_novel_G000387	0.745411573	7.93E-08	4.09E-07
171580	16.76	11.09	9.16	13.86	15.37	14.28	Mical1	-0.261620535	2.43E-13	1.06E-12	EDL04972.1|0.0e+00|microtubule associated monoxygenase, calponin and LIM domain containing 1, isoform CRA_a, partial [Mus musculus]
54194	7.82	10.77	11.67	18.37	17.57	24.52	Akap8l	-0.992089444	1.03E-96	1.81E-96	NP_059504.2|0.0e+00|A-kinase anchor protein 8-like [Mus musculus]
380855	2.21	2.94	2.59	2.96	2	1.49	Rsl1	0.280155278	0.00061936	0.003868157	NP_001013791.1|2.4e-308|regulator of sex limited protein 1 [Mus musculus]
503610	69.89	76.9	73.71	53.05	53.59	53.77	Zdhhc18	0.502210162	7.47E-141	1.03E-140	NP_001017968.2|7.1e-218|palmitoyltransferase ZDHHC18 [Mus musculus]
216131	17.35	13.61	16.56	13.47	14.42	15.19	Trappc10	0.139768342	2.94E-07	1.55E-06	NP_001074524.1|0.0e+00|trafficking protein particle complex subunit 10 [Mus musculus]
109731	6.01	5.49	5.16	18.67	16.48	18.03	Maob	-1.677332366	1.93E-222	2.00E-222	NP_766366.2|4.1e-310|amine oxidase [flavin-containing] B [Mus musculus]
17219	10.8	7.58	10.32	13.1	11.12	9.95	Mcm6	-0.231540477	5.34E-08	2.74E-07	NP_001300624.1|0.0e+00|DNA replication licensing factor MCM6 isoform 2 [Mus musculus]
71941	7.17	8.06	8.14	11.95	11.71	11.34	Cars2	-0.73959617	4.48E-56	1.08E-55	BAC30187.1|0.0e+00|unnamed protein product [Mus musculus]
69126	54.86	87.4	75.75	47.76	52.42	39.5	1810022K09Rik	0.267197821	1.21E-07	6.29E-07	NP_001334135.1|1.0e-45|uncharacterized protein C8orf59 homolog isoform 1 precursor [Mus musculus]
226041	0.8	0.65	1.24	5.43	5.22	5.86	Pgm5	-2.596960313	0	0	NP_778178.3|0.0e+00|phosphoglucomutase-like protein 5 [Mus musculus]
69481	0	0.22	0	0.71	0.49	0	Actl9	-2.467161058	1.46E-06	7.93E-06	NP_899105.2|1.4e-243|actin-like protein 9 [Mus musculus]
BGI_novel_G000855	0.7	0.13	0.59	0.14	0.22	0.2	BGI_novel_G000855	1.334440129	0.001287084	0.008231027
230612	0.59	0.44	1.58	0.33	0.04	0.31	Slc5a9	1.757337658	3.18E-19	1.22E-18	EDL30683.1|0.0e+00|solute carrier family 5 (sodium/glucose cotransporter), member 9, isoform CRA_b, partial [Mus musculus]
20196	74.33	94.51	66.18	74.43	76.91	70.49	S100a13	0.076419766	0.006093156	0.041486102	NP_033139.2|1.3e-83|protein S100-A13 [Mus musculus]
66113	0.03	0	0	0	0	0	Apoa5				NP_536682.2|4.3e-206|apolipoprotein A-V precursor [Mus musculus]
19328	51.09	51.51	45.89	79.49	82.77	82.26	Rab12	-0.712637093	1.92E-215	2.02E-215	XP_006523951.1|3.1e-120|PREDICTED: ras-related protein Rab-12 isoform X1 [Mus musculus]
18348	0	0	0	0	0.11	0	Olfr49				NP_035121.1|2.1e-172|olfactory receptor 49 [Mus musculus]
18007	3.59	1.56	3.43	12.57	13.56	11.91	Neo1	-2.144710697	0	0	NP_001036217.1|0.0e+00|neogenin isoform 2 precursor [Mus musculus]
69623	1.61	1.3	1.43	1.61	1.98	1.97	Zfp33b	-0.344647831	7.83E-06	4.39E-05	XP_017171168.1|0.0e+00|PREDICTED: zinc finger protein 431-like isoform X1 [Mus musculus]
110789	0.27	0.28	0.26	0.8	1.01	0.33	Adgrv1	-1.006504221	2.37E-06	1.30E-05	NP_473394.3|0.0e+00|G-protein coupled receptor 98 precursor [Mus musculus]
107885	11.22	14.77	13.83	12.12	11.01	9.94	Mthfs	0.365093024	2.68E-05	0.000154154	NP_081105.1|2.2e-110|5-formyltetrahydrofolate cyclo-ligase [Mus musculus]
78767	0.34	0.14	1.05	0.6	1.09	0.62	Efcab11	-0.682889749	0.000566677	0.003528942	NP_084448.1|1.2e-69|EF-hand calcium-binding domain-containing protein 11 [Mus musculus]
12229	7.17	5.19	6.6	4.16	3.62	3.1	Btk	0.805138873	5.08E-28	1.69E-27	NP_001274273.1|0.0e+00|tyrosine-protein kinase BTK isoform 3 [Homo sapiens]
77305	21.64	23.12	22.87	27.1	29.21	26.8	Wdr82	-0.281298758	1.63E-26	5.58E-26	NP_079498.2|4.6e-184|WD repeat-containing protein 82 [Homo sapiens]
232035	3.08	1.36	1.69	3.12	2.99	2.93	Ccser1	-0.531784413	1.84E-10	8.66E-10	NP_899133.2|0.0e+00|serine-rich coiled-coil domain-containing protein 1 [Mus musculus]
434204	18.42	16.68	15.27	12.86	12.63	12.25	Whamm	0.376550124	1.20E-22	4.35E-22	BAD90198.1|0.0e+00|mKIAA1971 protein, partial [Mus musculus]
18491	2.62	1.04	2.29	0.34	0.27	0.32	Pappa	2.599509981	2.56E-135	3.64E-135	NP_067337.1|0.0e+00|pappalysin-1 precursor [Mus musculus]
209232	0	0	1.06	0	0	0.27	Wfdc5	2.034523047	3.82E-08	1.95E-07	NP_663344.2|8.2e-71|WAP four-disulfide core domain protein 5 precursor [Mus musculus]
76974	29.76	32.42	40.93	7.13	9.69	8.04	Urah	2.084876544	3.81E-140	5.27E-140	NP_001334534.1|1.8e-66|5-hydroxyisourate hydrolase isoform 1 [Mus musculus]
209239	2.31	1.34	4.23	0.91	0.61	1.6	Gan	1.36150437	2.41E-29	7.88E-29	NP_001074620.1|0.0e+00|gigaxonin [Mus musculus]
22289	6.98	5.65	7.12	10.92	10	10.23	Kdm6a	-0.655725813	6.24E-74	1.28E-73	NP_001297373.1|0.0e+00|lysine-specific demethylase 6A isoform 2 [Mus musculus]
246229	2.28	2.43	2.2	4.44	5.83	3.09	Bivm	-0.912426205	3.03E-32	9.54E-32	EDK96890.1|0.0e+00|basic, immunoglobulin-like variable motif containing, isoform CRA_b, partial [Mus musculus]
320974	2.59	1.01	1.96	8.96	11.18	12.62	Lrrn4	-2.691505905	0	0	NP_796277.2|0.0e+00|leucine-rich repeat neuronal protein 4 precursor [Mus musculus]
67238	16.41	15.39	22.41	20.86	19.23	19.06	Fam220a	-0.026251662	0.07261635	0.560680528	NP_080326.2|8.7e-147|protein FAM220A [Mus musculus]
67207	6.05	7.49	5.77	5.78	7.57	5.33	Lsm1	0.034621784	0.080848783	0.630058945	NP_080308.1|6.1e-66|U6 snRNA-associated Sm-like protein LSm1 [Mus musculus]
13383	20.46	21.29	21.73	20.49	20.47	19.6	Dlg1	0.093179423	5.87E-05	0.000343645	EDK97756.1|0.0e+00|discs, large homolog 1 (Drosophila), isoform CRA_e, partial [Mus musculus]
101502	30.89	38.84	37.72	29.56	29.24	32.44	Hsd3b7	0.271189918	5.07E-18	2.00E-17	NP_598704.2|2.3e-214|3 beta-hydroxysteroid dehydrogenase type 7 isoform a [Mus musculus]
751864	4.27	4.35	7.17	2.51	2.05	2.03	Gm9733	1.211119555	3.60E-13	1.58E-12	NP_001070147.1|7.4e-96|predicted gene 9733 precursor [Mus musculus]
83946	3.27	3.18	3.35	4.84	4.31	4.02	Phip	-0.413330364	9.52E-26	3.28E-25	NP_001074685.1|0.0e+00|PH-interacting protein [Mus musculus]
71684	12.88	17.53	12.99	16.92	12.76	11.71	Rbm43	0.071812424	0.018439172	0.131521684	NP_001342537.1|1.3e-251|RNA-binding protein 43 isoform a [Mus musculus]
56043	5.44	4.92	5.29	8.24	8.17	6.48	Akr1e1	-0.543856056	1.62E-12	7.22E-12	NP_061347.2|2.0e-178|1,5-anhydro-D-fructose reductase [Mus musculus]
69852	2.35	1.06	1.01	1.19	0.9	1.07	Tcf23	0.447008358	1.42E-05	8.05E-05	NP_444315.1|3.1e-113|transcription factor 23 [Mus musculus]
17350	4.22	5.4	4.68	4.58	6.83	4.61	Mlh1	-0.083053972	0.034851549	0.256670393	NP_001311451.1|6.7e-264|DNA mismatch repair protein Mlh1 isoform 2 [Mus musculus]
67020	8.15	5.39	4.76	12.38	15.4	16.2	Tmem88	-1.28691839	8.44E-80	1.67E-79	NP_080191.3|1.7e-80|transmembrane protein 88 [Mus musculus]
27410	53.04	37.07	40.09	78.21	82.4	100.92	Abca3	-1.018869992	0	0	EDL22312.1|0.0e+00|ATP-binding cassette, sub-family A (ABC1), member 3, isoform CRA_b, partial [Mus musculus]
74035	14.03	12.28	15.49	10.94	9.81	10.65	Nol9	0.418187455	6.17E-29	2.03E-28	NP_001153071.1|0.0e+00|polynucleotide 5'-hydroxyl-kinase NOL9 isoform 1 [Mus musculus]
BGI_novel_G000581	0	0	0	0	0.57	0.07	BGI_novel_G000581	-6.981303685	3.65E-16	1.49E-15
13038	6.17	3.36	7.48	14.3	12.13	11.79	Ctsk	-1.146124542	5.36E-59	1.25E-58	NP_031828.2|5.1e-194|cathepsin K preproprotein [Mus musculus]
19065	0.08	0.03	0	0	0	0	Npy4r				NP_032945.3|7.6e-216|neuropeptide Y receptor type 4 [Mus musculus]
107939	14.58	12.45	13.22	12.16	13.5	13.98	Pom121	0.029559343	0.042511273	0.3167316	NP_683734.2|0.0e+00|nuclear envelope pore membrane protein POM 121 [Mus musculus]
56809	7.48	8.33	7.84	4.84	5.05	5.49	Gmeb1	0.358075671	5.16E-16	2.11E-15	EDL30117.1|1.0e-308|glucocorticoid modulatory element binding protein 1, isoform CRA_b, partial [Mus musculus]
BGI_novel_G000623	8.25	31.28	21.26	36.02	19.65	5.59	BGI_novel_G000623	0.043042438	0.080900855	0.630537473
243862	0.08	0.69	0.36	0	0	0.05	Psg22	4.393925848	7.16E-12	3.24E-11	EDL23084.1|2.2e-276|mCG3735, partial [Mus musculus]
66104	0.05	0	0	0.73	0.19	0	Tceal6	-4.301690998	1.70E-06	9.22E-06	EDL23826.1|1.5e-110|mCG114170, isoform CRA_a, partial [Mus musculus]
12821	0.04	0	3.09	1.74	1.65	2.63	Col17a1	-0.815480988	5.11E-21	1.91E-20	NP_001277754.1|0.0e+00|collagen alpha-1(XVII) chain isoform 1 [Mus musculus]
77569	20.49	15.52	17.6	108.84	119.24	125.23	Limch1	-2.714642229	0	0	NP_001001980.2|0.0e+00|LIM and calponin homology domains-containing protein 1 isoform 1 [Mus musculus]
97484	18.37	15.53	19.79	19.52	16.83	20.15	Cog8	-0.064978114	0.005259692	0.035579649	NP_631975.3|0.0e+00|conserved oligomeric Golgi complex subunit 8 [Mus musculus]
72361	5.94	4.64	12.87	6.53	8.5	9.97	Ces2g	-0.085041532	0.015763137	0.111687846	NP_932116.2|0.0e+00|carboxylesterase 2-like precursor [Mus musculus]
66972	5.17	2.05	3.71	16.86	17.91	21.04	Slc25a23	-2.368148195	0	0	EDL38228.1|1.6e-293|solute carrier family 25 (mitochondrial carrier; phosphate carrier), member 23, isoform CRA_b, partial [Mus musculus]
70439	27.47	35.55	34.47	25.5	27.75	25.83	Taf15	0.311017942	2.28E-25	7.90E-25	NP_081703.1|4.1e-179|TATA-binding protein-associated factor 2N [Mus musculus]
71903	0.08	0.11	0.62	0	0	0.22	Ces2f	2.059614028	1.71E-14	7.26E-14	EDL11240.1|0.0e+00|mCG144614, partial [Mus musculus]
15242	8.55	7.9	6.42	12.32	17.76	13.48	Hhex	-0.939826373	1.95E-54	4.76E-54	NP_032271.1|4.6e-151|hematopoietically-expressed homeobox protein Hhex [Mus musculus]
67534	7.06	6.41	7.4	6.32	7.15	7.25	Ttll4	-0.035050716	0.04104492	0.305289893	NP_001014974.1|0.0e+00|tubulin polyglutamylase TTLL4 [Mus musculus]
102641068	0.08	0.22	0.13	0.17	0.28	0.68	Gm38529	-1.410517479	2.55E-07	1.34E-06	XP_017176054.1|1.8e-95|PREDICTED: translation initiation factor IF-2-like [Mus musculus]
13593	0.1	0.03	0.07	0.13	0.01	0.11	Ebf3	-0.360961654	0.053814749	0.407479794	BAD90316.1|0.0e+00|mKIAA4201 protein, partial [Mus musculus]
20022	47.33	53.39	47.44	53.55	50.23	47.02	Polr2j	-0.016969403	0.095317217	0.753437914	EPY83934.1|8.6e-62|ras GTPase-activating protein 4 isoform 1 [Camelus ferus]
56187	15.41	14.83	14.25	15.97	13.25	17.15	Rabggta	-0.095810308	0.004999405	0.033672849	EDL36246.1|0.0e+00|Rab geranylgeranyl transferase, a subunit, isoform CRA_a, partial [Mus musculus]
216976	0.06	0.1	0.08	0.25	0.05	0.12	BC030499	-0.682889749	0.019341297	0.138321445	NP_001274135.1|1.9e-131|uncharacterized serine/threonine-protein kinase SgK494 [Mus musculus]
12909	17.55	19.4	19.48	14.56	12.69	13.94	Crcp	0.460348803	5.59E-18	2.21E-17	NP_031787.1|4.2e-73|DNA-directed RNA polymerase III subunit RPC9 [Mus musculus]
20661	16.43	9.05	14.94	52.17	54.29	61.59	Sort1	-2.057046979	0	0	NP_064356.2|0.0e+00|sortilin isoform 2 precursor [Mus musculus]
208748	16.63	11.49	13.21	20.03	17.12	18.35	Prrg3	-0.433697995	2.89E-63	6.49E-63	NP_001074604.1|1.2e-123|transmembrane gamma-carboxyglutamic acid protein 3 precursor [Mus musculus]
78923	1.38	0.92	1.24	0.45	0.5	0.57	Chsy3	1.209740153	5.19E-17	2.08E-16	BAD90307.1|0.0e+00|mKIAA4168 protein, partial [Mus musculus]
17140	0	0	0	0	0.18	0	Magea4				NP_064676.2|5.0e-175|melanoma-associated antigen 4 [Mus musculus]
69277	0.77	0.91	1.04	0.13	0.54	0.59	3300002I08Rik	1.335513137	7.99E-07	4.29E-06	NP_081293.4|4.5e-83|zinc finger protein family member [Mus musculus]
57258	3.95	2.84	3.16	3.3	3.79	2.82	Xpo4	-0.006102304	0.111706904	0.896648569	BAC98240.1|0.0e+00|mKIAA1721 protein, partial [Mus musculus]
30056	9.21	11.96	16.18	8.95	9.67	7.66	Timm9	0.514515989	2.17E-09	1.06E-08	EDL36557.1|5.1e-52|translocase of inner mitochondrial membrane 9 homolog (yeast), isoform CRA_b, partial [Mus musculus]
17684	21.4	20.78	24.73	41.88	39.49	50.92	Cited2	-0.978389891	2.49E-193	2.83E-193	OWK02041.1|5.4e-164|CITED2 [Cervus elaphus hippelaphus]
11552	0.01	0.06	0.06	0.08	0.02	0.01	Adra2b	0.317110251	0.079194045	0.616237934	NP_033763.2|6.7e-259|alpha-2B adrenergic receptor [Mus musculus]
226169	19.04	17.52	19.57	7.9	8.34	9.42	Pprc1	1.138586281	1.90E-287	1.64E-287	NP_001074683.1|0.0e+00|peroxisome proliferator-activated receptor gamma coactivator-related protein 1 isoform 1 [Mus musculus]
241289	1.58	1.6	1.57	2.75	2.95	3.05	Ppp1r26	-0.922212567	1.99E-37	5.85E-37	BAD32271.1|0.0e+00|mKIAA0649 protein, partial [Mus musculus]
22248	23.94	17.27	19.46	21.47	24.33	18.5	Unc119	-0.08643161	0.012401511	0.086968259	NP_001300914.1|6.3e-151|protein unc-119 homolog A isoform 1 [Mus musculus]
75772	0.03	0.02	0.08	0.52	0.26	0.5	Pnpla5	-3.633980149	4.54E-14	1.95E-13	NP_083703.1|1.4e-261|patatin-like phospholipase domain-containing protein 5 [Mus musculus]
16149	923.02	1323.98	625.89	1466.84	1164.89	1278.51	Cd74	-0.458674766	0	0	NP_001036070.1|1.8e-161|H-2 class II histocompatibility antigen gamma chain isoform 1 [Mus musculus]
66755	0.06	0	0.07	0	0	0.03	4933415F23Rik	2.224000846	0.014580427	0.103002086	NP_080022.2|8.7e-81|protein phosphatase 1, regulatory (inhibitor) subunit 14B-like [Mus musculus]
BGI_novel_G001141	0	0.44	0.54	0.97	1.86	0.45	BGI_novel_G001141	-1.682889749	1.25E-07	6.49E-07
67914	12.3	10.87	15.94	19.94	20.53	16.4	Coq9	-0.524312426	1.49E-25	5.16E-25	NP_080728.1|5.4e-173|ubiquinone biosynthesis protein COQ9, mitochondrial precursor [Mus musculus]
20163	36.88	41.66	42.73	68.21	65.06	61.95	Rsu1	-0.682176427	1.02E-122	1.54E-122	ERE77460.1|3.7e-144|cubilin [Cricetulus griseus]
70604	4.77	5.99	5.49	6.58	7.35	7.11	Dnajb14	-0.679240417	3.31E-61	7.57E-61	EDL12117.1|7.4e-195|mCG4118, isoform CRA_a, partial [Mus musculus]
99662	0.02	0	0.03	0.02	0	0.04	Eps8l3	-0.093110232	0.116100821	0.937032053	NP_598628.1|0.0e+00|epidermal growth factor receptor kinase substrate 8-like protein 3 [Mus musculus]
BGI_novel_G001005	1.45	0.78	2.34	0.71	0.92	0.6	BGI_novel_G001005	1.064300946	6.77E-15	2.84E-14
84505	9.1	8.43	7.92	10.77	10.82	10.4	Setdb1	-0.289264945	7.23E-16	2.97E-15	EDL38808.1|0.0e+00|mCG16729, isoform CRA_b, partial [Mus musculus]
13641	25.46	21.68	23.15	64.5	57.59	69.8	Efnb1	-1.451866436	0	0	NP_034240.1|1.0e-194|ephrin-B1 precursor [Mus musculus]
76668	1.08	1.5	1.81	3.75	2.5	3.24	Mdh1b	-1.079893326	4.07E-16	1.67E-15	NP_083972.3|1.6e-289|putative malate dehydrogenase 1B [Mus musculus]
229877	24.06	23.73	22.32	17.97	17.61	17.39	Rap1gds1	0.394175643	1.97E-39	5.66E-39	NP_001035780.1|0.0e+00|rap1 GTPase-GDP dissociation stimulator 1 isoform a [Mus musculus]
109697	0	0	0	0.1	0.06	0	Cpa1	-3.419855343	0.005178448	0.035006796	NP_079626.2|1.1e-244|carboxypeptidase A1 preproprotein [Mus musculus]
66787	6.61	8.72	8.46	7.73	7.83	7.94	Gskip	0.025971933	0.081497969	0.635557691	NP_848728.2|3.8e-75|GSK3-beta interaction protein [Mus musculus]
63955	3.86	4.91	5.13	8.7	10.72	11.69	Cables1	-1.080904101	4.21E-90	7.76E-90	NP_001139759.1|0.0e+00|CDK5 and ABL1 enzyme substrate 1 isoform 1 [Mus musculus]
68051	38.48	49.12	47.57	32.06	31.77	28.87	Nutf2	0.459701685	8.60E-37	2.55E-36	XP_007192124.1|2.0e-73|PREDICTED: nuclear transport factor 2-like [Balaenoptera acutorostrata scammoni]
76375	3.48	5.04	4.32	4.2	4.77	4.25	Det1	-0.119784378	0.018262363	0.130203088	XP_003986864.1|0.0e+00|PREDICTED: DET1 homolog isoform X2 [Felis catus]
626316	0.12	0	0.25	0.09	0.02	0	Gm13051	1.890119949	0.000212151	0.001284534	NP_001033015.1|0.0e+00|uncharacterized protein LOC626316 [Mus musculus]
268949	0.15	0.16	0.13	0.62	0.43	0.68	Dpcr1	-1.996047635	3.88E-11	1.80E-10	NP_001028538.1|1.7e-271|diffuse panbronchiolitis critical region protein 1 homolog precursor [Mus musculus]
218544	0.77	0.37	0.9	2.74	2.92	3.02	Sgtb	-2.045545766	4.51E-77	9.10E-77	NP_659087.1|4.3e-164|small glutamine-rich tetratricopeptide repeat-containing protein beta [Mus musculus]
76088	7.86	5.9	7.65	9.98	9.3	10.46	Dock8	-0.473564652	2.16E-52	5.38E-52	NP_083061.2|0.0e+00|dedicator of cytokinesis protein 8 [Mus musculus]
67956	47.01	57.08	58.79	26.58	27.22	26.79	Kmt5a	1.027844598	0	0	NP_001297652.1|1.5e-172|N-lysine methyltransferase KMT5A isoform 2 [Mus musculus]
27219	0.25	0.19	0.09	0	0.2	0.02	Sgk2	1.197528635	0.002268838	0.014797033	EDL06312.1|3.0e-202|serum/glucocorticoid regulated kinase 2, isoform CRA_b, partial [Mus musculus]
110891	0.15	0.12	0.14	0.14	0.24	0.21	Slc8a2	-0.57792019	0.008364395	0.057683318	EDL42108.1|0.0e+00|solute carrier family 8 (sodium/calcium exchanger), member 2, isoform CRA_a, partial [Mus musculus]
271711	0	0.03	0.02	0	0	0	Tmem169				NP_780773.1|4.3e-167|transmembrane protein 169 [Mus musculus]
109637	1.38	0.54	0.84	2.3	1.37	2.04	Upk1a	-1.0675536	2.94E-08	1.49E-07	NP_081091.1|3.2e-149|uroplakin-1a [Mus musculus]
63873	14.74	24.02	15.91	4.29	4.46	3.74	Trpv4	2.130775698	0	0	NP_071300.2|0.0e+00|transient receptor potential cation channel subfamily V member 4 [Mus musculus]
231151	10.72	8.59	11.38	10.28	8.86	10.06	Tada2b	0.076448786	0.009420814	0.065299004	XP_020847883.1|8.5e-243|transcriptional adapter 2-beta isoform X1 [Phascolarctos cinereus]
11475	36.55	23.17	35.2	91.65	67.84	55.8	Acta2	-1.21241684	0	0	XP_004858412.2|4.4e-235|actin, aortic smooth muscle [Heterocephalus glaber]
19354	80.29	70.25	66.14	23.06	19.36	15.76	Rac2	1.895919234	0	0	ERE85167.1|4.9e-116|ras-related C3 botulinum toxin substrate 1-like protein [Cricetulus griseus]
102637806	0.09	0.07	0.06	0	0	0	LOC102637806	4.808963347	1.68E-05	9.55E-05	XP_006530045.1|2.0e-133|PREDICTED: uncharacterized protein LOC102637806 [Mus musculus]
381921	36.12	32.29	32.7	53.76	61.24	69.8	Taok2	-0.874094374	0	0	BAC98045.1|0.0e+00|mKIAA0881 protein, partial [Mus musculus]
16772	0.12	0.37	0.21	0.39	0.5	0.5	Lama1	-0.998391575	5.52E-13	2.43E-12	NP_032506.2|0.0e+00|laminin subunit alpha-1 precursor [Mus musculus]
BGI_novel_G000380	3.05	2.38	3.68	6	5.53	4.36	BGI_novel_G000380	-0.787404471	4.35E-17	1.75E-16
333315	0.01	0	0.04	0.01	0.05	0.01	Frem3	-0.460497328	0.068239304	0.524737608	NP_001161370.1|0.0e+00|FRAS1-related extracellular matrix protein 3 precursor [Mus musculus]
69104	8.52	9.92	11.05	5.63	5.38	5.09	5-Mar	0.46398673	7.89E-15	3.32E-14	XP_022355347.1|1.3e-192|E3 ubiquitin-protein ligase MARCH5 [Enhydra lutris kenyoni]
30945	30.29	23.02	25.75	17.65	17.7	18.02	Rnf19a	0.551721208	5.50E-96	9.71E-96	NP_038951.1|0.0e+00|E3 ubiquitin-protein ligase RNF19A [Mus musculus]
226421	1.51	1.02	1.18	3.37	3.16	3.96	Rab7b	-1.498643851	2.63E-72	5.49E-72	EDL39702.1|4.4e-113|RIKEN cDNA 5430435G22, isoform CRA_a [Mus musculus]
75612	93.33	77.61	66.72	71.98	63.52	66.81	Gns	0.221661292	2.18E-48	5.68E-48	EDL24417.1|0.0e+00|glucosamine (N-acetyl)-6-sulfatase, isoform CRA_b, partial [Mus musculus]
231858	6.09	6.27	4.17	8.54	9.28	10.24	Radil	-0.797056955	7.80E-57	1.86E-56	NP_001297681.1|0.0e+00|ras-associating and dilute domain-containing protein isoform 3 [Mus musculus]
328019	0	0	0	0	0	0.19	Spata32				NP_808469.1|1.3e-183|spermatogenesis-associated protein 32 [Mus musculus]
319455	0	0	0	0	0.06	0.02	Pld5				ELK16472.1|9.5e-212|hypothetical protein PAL_GLEAN10000689, partial [Pteropus alecto]
68566	0	0	0	0	0.17	0.11	Caly	-3.419855343	0.005178448	0.035006796	EDL17896.1|2.2e-128|dopamine receptor D1 interacting protein, isoform CRA_b, partial [Mus musculus]
18761	2.33	1.38	1.93	4.49	4.8	4.12	Prkcq	-1.38439821	1.84E-56	4.41E-56	NP_032885.1|0.0e+00|protein kinase C theta type [Mus musculus]
74407	1.96	2.21	2.41	5.76	4.58	4.82	Ttc25	-1.236863439	8.97E-46	2.40E-45	NP_083194.2|0.0e+00|tetratricopeptide repeat protein 25 [Mus musculus]
226182	3.38	3.21	2.98	3.28	4.19	3.79	Taf5	-0.24120541	0.000258185	0.001570809	EDL42024.1|0.0e+00|TAF5 RNA polymerase II, TATA box binding protein (TBP)-associated factor, partial [Mus musculus]
16561	13.13	10.59	12.37	24.18	20.82	22.36	Kif1b	-0.842669881	5.96E-288	5.13E-288	NP_001277924.1|0.0e+00|kinesin-like protein KIF1B isoform c [Mus musculus]
26920	13.32	8.83	10.95	11.28	11.79	10.33	Cntrl	0.047123084	0.015396248	0.109007597	NP_001277564.1|8.4e-244|centriolin isoform 3 [Mus musculus]
22364	3.99	4.56	2.51	27.32	39.77	23.82	Vpreb3	-3.027537921	1.79E-196	2.01E-196	NP_033540.1|1.8e-67|pre-B lymphocyte protein 3 precursor [Mus musculus]
56524	12.93	12.82	16.6	8.02	5.52	5.52	Mpp6	1.170924484	4.86E-94	8.70E-94	NP_001158205.1|0.0e+00|MAGUK p55 subfamily member 6 isoform a [Mus musculus]
67223	20.91	27.94	29.12	8.74	8.85	10.95	Rrp15	1.458992215	8.91E-128	1.31E-127	NP_080317.3|2.3e-141|RRP15-like protein [Mus musculus]
234839	46.98	52.79	50.14	37.33	41.82	44.7	Piezo1	0.346060332	3.66E-110	5.95E-110	EDL11688.1|0.0e+00|mCG14179, partial [Mus musculus]
14359	25.2	37.88	45.39	26.26	26.98	26.62	Fxr1	0.46932083	6.40E-56	1.54E-55	NP_001106659.1|0.0e+00|fragile X mental retardation syndrome-related protein 1 isoform 1 [Mus musculus]
218490	268.54	360.44	334.44	278.36	273.52	223.15	Btf3	0.329193943	4.26E-84	8.19E-84	NP_663430.2|2.7e-104|transcription factor BTF3 isoform 1 [Mus musculus]
BGI_novel_G000450	0	0	0	0.43	0	0	BGI_novel_G000450	-4.503919608	0.00013476	0.000806984
22145	39.83	40.31	49.66	23.27	19.03	22.5	Tuba4a	1.004088947	6.26E-221	6.49E-221	XP_011820023.1|3.6e-287|PREDICTED: tubulin alpha-4A chain isoform X1 [Mandrillus leucophaeus]
66890	57.04	58.1	61.7	46.33	44.69	45.74	Lman2	0.374863991	7.29E-108	1.20E-107	NP_080104.2|8.0e-221|vesicular integral-membrane protein VIP36 precursor [Mus musculus]
140482	9.18	8.64	9.71	20.45	19.22	19.68	Zfp358	-1.099157692	5.98E-107	9.89E-107	XP_011240339.1|0.0e+00|PREDICTED: zinc finger protein 358 isoform X1 [Mus musculus]
BGI_novel_G000236	0.24	0.03	0	0.13	0	0.18	BGI_novel_G000236	-0.357923472	0.048318148	0.362971441
68106	16.65	15.6	17.38	18.87	22.51	16.79	Nt5c3b	-0.186224808	4.21E-05	0.00024458	NP_001096120.1|2.0e-126|7-methylguanosine phosphate-specific 5'-nucleotidase isoform 1 [Mus musculus]
380916	11.57	10.8	9.14	12.56	11.22	15.38	Lrch1	-0.321903691	2.26E-21	8.37E-21	BAC98074.1|0.0e+00|mKIAA1016 protein, partial [Mus musculus]
78100	11.39	15.38	14.06	15.22	15.73	11.89	Msantd4	-0.073699566	0.01064846	0.074200745	EDL09327.1|1.5e-201|RIKEN cDNA 8430410K20, partial [Mus musculus]
18483	10.93	8.06	8.1	20.33	23.32	20.94	Palm	-1.264856886	4.75E-190	5.46E-190	NP_001155219.1|7.0e-177|paralemmin-1 isoform 2 [Mus musculus]
17535	3.48	2.99	3.32	2.79	3.14	2.85	Mre11a	0.192473034	0.000242291	0.001471932	EDL25007.1|0.0e+00|meiotic recombination 11 homolog A (S. cerevisiae), isoform CRA_b, partial [Mus musculus]
109900	16.2	14.43	11.14	15.77	17.18	14.13	Asl	-0.182086352	0.000120005	0.000716628	BAE23655.1|2.2e-133|unnamed protein product [Mus musculus]
286940	36.26	46.12	38.04	14.06	13.72	18.92	Flnb	1.364272883	0	0	NP_001074896.1|0.0e+00|filamin-B isoform a [Mus musculus]
56844	23.13	22.78	23.46	21.9	25.83	22.1	Tssc4	-0.006417899	0.109995442	0.88083439	XP_006508711.1|1.9e-94|PREDICTED: protein TSSC4 isoform X2 [Mus musculus]
225638	0.23	0.49	0.83	0.17	0.07	0.09	Alpk2	2.30973072	7.96E-34	2.45E-33	NP_001032371.1|0.0e+00|alpha-protein kinase 2 [Mus musculus]
171286	0.72	0.47	0.83	0.12	0.03	0.36	Slc12a8	1.931820095	9.30E-12	4.23E-11	NP_599012.2|0.0e+00|solute carrier family 12 member 8 isoform 1 [Mus musculus]
13522	2.2	2.24	2.57	5.36	6.11	4.67	Adam28	-1.215203845	8.36E-69	1.79E-68	NP_001041640.1|0.0e+00|disintegrin and metalloproteinase domain-containing protein 28 isoform 4 precursor [Mus musculus]
230577	1.45	1.17	1.14	1.88	1.92	2.13	Pars2	-0.711204031	2.63E-08	1.33E-07	NP_001077356.1|7.0e-304|probable proline--tRNA ligase, mitochondrial isoform 2 [Mus musculus]
BGI_novel_G001188	0.62	0.07	0.26	1.5	1.89	1.5	BGI_novel_G001188	-2.391840967	8.76E-37	2.60E-36
338363	2.52	1.18	1.11	3.31	3.69	2.87	Tmem241	-1.182270453	1.82E-35	5.49E-35	NP_001276595.1|1.8e-169|transmembrane protein 241 isoform 1 [Mus musculus]
54131	42.55	58.14	54.37	54.85	56.95	53.12	Irf3	-0.108414076	7.05E-07	3.77E-06	NP_058545.1|1.3e-252|interferon regulatory factor 3 [Mus musculus]
245525	0.02	0.02	0	0.09	0	0.09	Hsf3	-2.419855343	0.001869998	0.012110961	NP_001297683.1|1.3e-280|heat shock factor protein 3 isoform 1 [Mus musculus]
18782	0.31	0	0.11	1.59	1.16	1.15	Pla2g2d	-3.107911337	3.83E-28	1.27E-27	NP_035239.1|1.1e-85|group IID secretory phospholipase A2 isoform 1 precursor [Mus musculus]
69940	12.96	13.08	11.08	11.14	10.19	9.52	Exoc1	0.234125064	1.40E-09	6.81E-09	NP_001276699.1|0.0e+00|exocyst complex component 1 isoform 2 [Mus musculus]
22367	7.57	5.72	5.16	11.82	9.75	7.47	Vrk1	-0.64349145	3.32E-29	1.09E-28	EDL18741.1|1.0e-178|vaccinia related kinase 1, isoform CRA_b, partial [Mus musculus]
76571	0.9	0.53	0.57	1.45	2.05	1.09	Styxl1	-1.16734865	1.33E-09	6.46E-09	EDL19352.1|1.5e-121|serine/threonine/tyrosine interacting-like 1, isoform CRA_a, partial [Mus musculus]
66993	4.96	3.24	7.42	12.8	10.3	12.76	Smarcd3	-1.154202782	6.33E-63	1.42E-62	NP_080167.3|1.6e-273|SWI/SNF-related matrix-associated actin-dependent regulator of chromatin subfamily D member 3 [Mus musculus]
23825	89.63	105.09	115.47	87.85	92.18	79.03	Banf1	0.321504346	6.62E-26	2.28E-25	OBS68680.1|1.8e-52|hypothetical protein A6R68_02752 [Neotoma lepida]
72074	0.02	0	0	0	0.05	0	Anks4b	-1.097927249	0.067938635	0.522089633	NP_082361.2|1.8e-231|ankyrin repeat and SAM domain-containing protein 4B [Mus musculus]
109658	23.15	20.94	23.03	24.55	24.56	25.44	Txlna	-0.157440445	1.67E-11	7.67E-11	EDL30169.1|1.3e-293|taxilin alpha, isoform CRA_c, partial [Mus musculus]
76479	22.44	26.79	24.8	23.76	23.71	19.75	Smndc1	0.140963219	2.21E-05	0.00012642	EDL01698.1|2.0e-126|survival motor neuron domain containing 1, isoform CRA_b, partial [Mus musculus]
56351	68.2	123.61	142.63	75.11	70.52	65.28	Ptges3	0.692305843	1.16E-269	1.05E-269	EDL24540.1|6.7e-143|prostaglandin E synthase 3 (cytosolic), isoform CRA_b, partial [Mus musculus]
70024	2.1	2.03	1.38	0.83	0.57	0.84	Mcm10	1.396563661	1.92E-31	6.11E-31	EDL07958.1|0.0e+00|minichromosome maintenance deficient 10 (S. cerevisiae), isoform CRA_b, partial [Mus musculus]
67863	35.74	35.54	32.36	46.18	41.55	35.08	Slc25a11	-0.240343567	6.47E-15	2.72E-14	NP_077173.1|1.7e-175|mitochondrial 2-oxoglutarate/malate carrier protein [Mus musculus]
229363	8.97	7.08	7.96	7.4	6.76	5.36	Gmps	0.152137591	3.54E-05	0.000204965	NP_001028472.2|0.0e+00|GMP synthase [glutamine-hydrolyzing] [Mus musculus]
103841	11.79	8.08	9.6	21.07	22.49	20.3	Cuedc1	-1.133335132	1.05E-196	1.18E-196	NP_001165570.1|6.3e-217|CUE domain-containing protein 1 isoform 2 [Mus musculus]
67936	15.14	16.61	19.45	8.98	7.78	9.61	Wdr55	0.967935263	3.54E-56	8.51E-56	NP_080740.2|1.5e-222|WD repeat-containing protein 55 [Mus musculus]
110213	518	562.06	436.35	527.89	524.18	508.96	Tmbim6	-0.043138469	9.67E-10	4.67E-09	EDL04132.1|2.1e-130|testis enhanced gene transcript, isoform CRA_a, partial [Mus musculus]
76041	4.05	2.95	2.46	3.56	4.21	4.29	Ccdc125	-0.40999532	4.19E-07	2.22E-06	NP_001161858.1|7.9e-181|coiled-coil domain-containing protein 125 isoform B [Mus musculus]
70152	22.1	22.94	28.41	338.06	347.47	432.51	Mettl7a1	-3.93059444	0	0	NP_081610.2|1.0e-140|methyltransferase-like protein 7A [Mus musculus]
80749	0.78	0.81	0.85	1.46	1.46	1.49	Lrfn1	-0.811623063	5.37E-10	2.57E-09	NP_001135393.1|0.0e+00|leucine-rich repeat and fibronectin type III domain-containing protein 1 isoform 1 precursor [Mus musculus]
381438	0.4	0.43	1.02	3.02	4.09	3.44	Gm5148	-2.480619694	3.16E-36	9.46E-36	NP_941059.1|5.5e-87|uncharacterized protein LOC381438 [Mus musculus]
19045	168.58	189.46	179.72	180.63	174.94	168.76	Ppp1ca	0.041599302	0.00229087	0.014943815	XP_004437757.1|9.6e-205|PREDICTED: serine/threonine-protein phosphatase PP1-alpha catalytic subunit [Ceratotherium simum simum]
234069	12.68	13.32	11.95	13.02	13.01	13.87	Pcid2	-0.154983028	1.17E-05	6.63E-05	EDL22117.1|1.7e-132|PCI domain containing 2, isoform CRA_c, partial [Mus musculus]
277010	76.02	51.61	44.17	73.87	91.63	100.46	Marveld1	-0.65409726	0	0	NP_899018.1|9.4e-91|MARVEL domain-containing protein 1 [Mus musculus]
22376	16.57	12.42	13.71	7.5	5.91	5.81	Was	1.123987951	5.82E-89	1.08E-88	NP_033541.1|2.0e-286|wiskott-Aldrich syndrome protein homolog [Mus musculus]
56727	0	0	0.04	0	0	0.05	Miox	-0.053983901	0.120574394	0.979045233	NP_064361.2|1.3e-175|inositol oxygenase [Mus musculus]
68737	2	2.15	1.98	2.25	2.56	2.53	Angel1	-0.259552927	0.00044686	0.002764313	EDL02904.1|0.0e+00|angel homolog 1 (Drosophila), partial [Mus musculus]
277744	0	0	0.05	0	0	0	Gm694				NP_001028546.1|2.1e-86|uncharacterized protein C1orf64 homolog [Mus musculus]
56190	14.23	15.02	16.18	12.26	11.33	12.73	Rbm38	0.329552229	1.20E-10	5.62E-10	EDL06622.1|6.6e-142|RNA binding motif protein 38, isoform CRA_c, partial [Mus musculus]
26432	5.25	7.18	6.86	17.5	16.18	18.02	Plod2	-1.42334078	2.60E-265	2.37E-265	NP_001136388.1|0.0e+00|procollagen-lysine,2-oxoglutarate 5-dioxygenase 2 isoform 1 precursor [Mus musculus]
21771	17.18	15.37	15.16	8.07	7.42	9.63	Cirh1a	0.920419044	1.06E-73	2.18E-73	BAD32596.1|0.0e+00|mKIAA1988 protein, partial [Mus musculus]
673094	722.15	928.9	771.23	857.55	975.4	1056.06	Cd99	-0.253814066	1.52E-159	1.94E-159	NP_079860.2|2.6e-84|CD99 antigen precursor [Mus musculus]
74776	9.9	11	12.22	24.3	23.95	17.15	Ppa2	-0.956229164	3.65E-62	8.28E-62	NP_001280570.1|2.7e-199|inorganic pyrophosphatase 2, mitochondrial isoform 2 precursor [Mus musculus]
71030	0	0	0	0.06	0.04	0.05	4933403O08Rik	-5.741783438	2.38E-08	1.20E-07	XP_011246010.1|0.0e+00|PREDICTED: uncharacterized protein LOC71030 isoform X1 [Mus musculus]
56516	29.13	32.47	32.09	25.43	27.49	25.89	Rbms2	-0.219283579	7.50E-22	2.76E-21	NP_062685.2|1.4e-203|RNA-binding motif, single-stranded-interacting protein 2 isoform a [Mus musculus]
BGI_novel_G001181	0	0.16	0.37	0.66	1.03	1.6	BGI_novel_G001181	-2.561703403	2.46E-19	9.45E-19
226251	17.69	10.84	15.15	28.6	30.5	30.93	Ablim1	-1.04069422	0	0	BAC65478.1|0.0e+00|mKIAA0059 protein, partial [Mus musculus]
71481	11.59	15.04	9.94	2.59	2.43	2.88	Alpk1	2.104619807	0	0	NP_082084.1|0.0e+00|alpha-protein kinase 1 [Mus musculus]
14613	3.02	2.89	2.74	13.65	14.74	15.7	Gja5	-2.355167634	0	0	XP_021014008.1|1.6e-210|gap junction alpha-5 protein isoform X1 [Mus caroli]
77371	5.07	3.9	4.61	4.76	3.6	3.43	Sec24a	0.228783468	4.96E-07	2.64E-06	NP_001277714.1|0.0e+00|protein transport protein Sec24A isoform 2 [Mus musculus]
59014	37.76	36.13	39.22	17.26	19.79	18.36	Rrs1	1.031556116	2.83E-188	3.29E-188	BAC65489.2|5.7e-201|mKIAA0112 protein, partial [Mus musculus]
50926	52.33	44.26	45.15	64.33	60.01	51.48	Hnrnpdl	-0.352919004	1.44E-77	2.90E-77	NP_057899.2|1.8e-234|heterogeneous nuclear ribonucleoprotein D-like [Mus musculus]
12371	6.42	4.82	5.44	7.94	8.36	7.66	Casp9	-0.523578422	5.79E-26	1.99E-25	NP_001264861.1|1.8e-237|caspase-9 isoform 2 [Mus musculus]
66821	4.11	3.39	4.18	4.09	2.74	4.51	Bcs1l	-0.022131898	0.101801391	0.809268288	NP_080060.1|2.0e-245|mitochondrial chaperone BCS1 [Mus musculus]
77505	1.19	1.49	1.29	1.64	1.56	1.58	Dnhd1	-0.200314467	0.000854368	0.005386574	XP_006508445.1|0.0e+00|PREDICTED: dynein heavy chain domain-containing protein 1 isoform X1 [Mus musculus]
668310	0.02	0.08	0.07	0.19	0.09	0.23	Cc2d2b	-1.285554252	0.000169581	0.001019695	XP_011245721.1|0.0e+00|PREDICTED: protein CC2D2B isoform X1 [Mus musculus]
666528	0.02	0	0	0.01	0	0.09	Zfp541	-2.419855343	0.001869998	0.012110961	NP_001092747.1|0.0e+00|zinc finger protein 541 isoform 2 [Mus musculus]
68126	3.59	2.32	3.59	10.33	7.35	7.95	Fahd2a	-1.32031967	9.34E-36	2.81E-35	EDL28189.1|1.9e-191|fumarylacetoacetate hydrolase domain containing 2A, isoform CRA_a, partial [Mus musculus]
239743	22.97	21.69	18.22	5.9	6	4.06	Klhl6	1.974875286	0	0	NP_899246.2|0.0e+00|kelch-like protein 6 [Mus musculus]
BGI_novel_G000659	1.21	1.61	1.9	1.19	0.84	0.72	BGI_novel_G000659	0.797229917	2.81E-09	1.38E-08
18008	32.73	24.82	21.24	25.97	31.61	31.33	Nes	-0.194464594	3.32E-24	1.17E-23	EDL15324.1|0.0e+00|nestin, isoform CRA_a, partial [Mus musculus]
668742	0.06	0	0	0	0	0	Gm9327				XP_001003407.1|4.8e-120|PREDICTED: protein FRG2-like [Mus musculus]
56464	1.24	1.72	2.08	13.44	17.03	15.1	Ctsf	-3.161689429	0	0	NP_063914.1|3.4e-275|cathepsin F precursor [Mus musculus]
107895	4.99	3.19	3.88	5.26	5.06	4.88	Mgat5	-0.361286989	6.59E-19	2.55E-18	NP_660110.2|0.0e+00|alpha-1,6-mannosylglycoprotein 6-beta-N-acetylglucosaminyltransferase A [Mus musculus]
230234	4.44	4.22	4.47	4.94	3.39	3.19	Fam206a	0.260556105	3.71E-06	2.05E-05	BAC35079.1|2.8e-70|unnamed protein product, partial [Mus musculus]
13858	17.47	14	16.15	30.24	30.39	23.77	Eps15	-0.766353433	1.36E-212	1.44E-212	NP_001153436.1|0.0e+00|epidermal growth factor receptor substrate 15 isoform B [Mus musculus]
109359	12.52	12.48	12.26	12.44	11.84	11.88	Fam175b	0.04377303	0.041768413	0.310974792	NP_932134.3|5.1e-232|BRISC complex subunit Abraxas 2 [Mus musculus]
194856	0.16	0	0	0	0	0	Rhox4e				NP_957688.2|7.5e-111|reproductive homeobox 4E [Mus musculus]
101533	0.18	0.13	0.92	0	0.18	0.45	Klk9	1.017549969	0.00158827	0.010232103	NP_082936.2|7.8e-152|kallikrein-9 precursor [Mus musculus]
235040	20.59	18.28	25.15	21.79	23.62	19.02	Atg4d	0.068100403	0.008088813	0.055681017	NP_705811.8|2.6e-287|cysteine protease ATG4D precursor [Mus musculus]
24102	0.58	0.15	1.74	0.22	0	0.77	Trex2	1.354584956	3.40E-05	0.000196615	NP_036037.1|1.2e-135|three prime repair exonuclease 2 [Mus musculus]
16523	4.93	4.96	7.32	4.11	3.84	4.14	Kcnj8	0.544645975	9.10E-13	4.03E-12	NP_032454.1|2.1e-233|ATP-sensitive inward rectifier potassium channel 8 isoform 1 [Mus musculus]
67763	27.7	27.27	24.56	35.77	40.89	38.81	Prpsap1	-0.552422792	1.94E-64	4.31E-64	NP_080640.1|2.5e-211|phosphoribosyl pyrophosphate synthase-associated protein 1 [Mus musculus]
12862	9.87	16.53	41.4	33.5	24.98	16.31	Cox6a2	-0.075452216	0.038478289	0.285248139	NP_034073.2|5.9e-54|cytochrome c oxidase subunit 6A2, mitochondrial precursor [Mus musculus]
66180	10.19	10.39	11.12	22.65	23.74	22.44	P3h4	-1.113647863	7.88E-120	1.21E-119	NP_789800.1|4.1e-262|synaptonemal complex protein SC65 precursor [Mus musculus]
56790	18.27	17.56	19.12	24.8	26.64	26.35	Supt20	-0.492053496	5.40E-53	1.34E-52	EDL35269.1|1.4e-310|DNA segment, Chr 3, ERATO Doi 300, expressed, isoform CRA_f, partial [Mus musculus]
12387	256.95	235.46	263.75	237.9	249.83	247.51	Ctnnb1	0.046836076	7.03E-09	3.48E-08	NP_031640.1|0.0e+00|catenin beta-1 [Mus musculus]
69579	2.88	2.28	0.91	3.85	5.08	5.32	2310034P14Rik	-1.268166252	5.22E-21	1.95E-20	XP_006508436.1|3.9e-112|PREDICTED: uncharacterized protein 2310034P14Rik [Mus musculus]
110794	4.61	4.27	4.02	0.22	0.09	0	Cebpe	5.416645924	7.07E-75	1.45E-74	BAE25437.1|5.7e-180|unnamed protein product [Mus musculus]
68475	43.49	46.45	42.54	51.52	50.86	47.16	Ssna1	-0.170354462	1.51E-05	8.60E-05	BAB22733.2|2.0e-70|unnamed protein product [Mus musculus]
60599	10.32	9.56	9.43	22.44	16.58	16.02	Trp53inp1	-0.906333911	2.01E-202	2.21E-202	NP_001186034.1|1.6e-88|tumor protein p53-inducible nuclear protein 1 isoform 2 [Mus musculus]
268515	1.96	1.19	1.63	3.9	3.88	4.88	Bahcc1	-1.415189999	1.41E-196	1.58E-196	NP_001334550.1|0.0e+00|BAH and coiled-coil domain-containing protein 1 isoform 2 [Mus musculus]
12799	20.15	20.31	17.29	27.07	26.44	22.45	Cnp	-0.411734991	3.68E-30	1.19E-29	EDL02552.1|1.2e-244|cyclic nucleotide phosphodiesterase 1, isoform CRA_a, partial [Mus musculus]
18193	12.48	9.29	11.04	11.77	12.98	13.14	Nsd1	-0.251787533	2.74E-33	8.50E-33	EDL41176.1|0.0e+00|nuclear receptor-binding SET-domain protein 1, isoform CRA_b [Mus musculus]
14583	21.27	19.38	20.42	15.5	12.83	14.68	Gfpt1	0.506333249	4.18E-95	7.42E-95	NP_038556.1|0.0e+00|glutamine--fructose-6-phosphate aminotransferase [isomerizing] 1 [Mus musculus]
20317	8.96	5.18	7.17	26.25	19.74	20.05	Serpinf1	-1.632001039	4.36E-157	5.66E-157	NP_035470.3|1.4e-233|pigment epithelium-derived factor precursor [Mus musculus]
15505	22.42	93.04	128.79	24.13	36.16	32.8	Hsph1	1.445549504	0	0	EDL05869.1|0.0e+00|heat shock protein 110, isoform CRA_a, partial [Mus musculus]
BGI_novel_G000876	0.15	0.58	0	0	0	0.36	BGI_novel_G000876	0.902072751	0.050263178	0.378825369
BGI_novel_G000321	0.21	0.65	0.14	0	0	0	BGI_novel_G000321	6.111136147	1.11E-10	5.19E-10
67978	5.42	3.19	4.59	7.87	7.52	6.72	Tctn2	-0.7474763	7.61E-31	2.44E-30	NP_080762.1|0.0e+00|tectonic-2 precursor [Mus musculus]
20856	1.57	1.29	1.69	1.44	1.62	1.19	Stc2	0.109168986	0.065084236	0.498282009	NP_035621.1|1.2e-170|stanniocalcin-2 precursor [Mus musculus]
234673	0.25	0.24	0.76	0.85	1.08	1.21	Ces2e	-1.371849971	1.06E-10	4.97E-10	EDL11238.1|0.0e+00|carboxylesterase 5, isoform CRA_a, partial [Mus musculus]
282619	10.57	13.74	32.52	10.76	13.93	24.33	Sbsn	-0.230386054	6.41E-06	3.58E-05	EDL23988.1|1.0e-91|suprabasin, partial [Mus musculus]
15407	0.02	0	0.08	0.08	0.02	0	Hoxb1	0.224000846	0.102587723	0.816349265	NP_032292.3|1.2e-166|homeobox protein Hox-B1 [Mus musculus]
23948	0.82	0.94	0.67	1	1.02	1.01	Mmp17	-0.325462973	0.00157274	0.010129227	XP_021042367.1|0.0e+00|matrix metalloproteinase-17 [Mus pahari]
12380	31.04	28.09	29.97	25.27	23.26	25.07	Cast	0.157350714	7.44E-13	3.29E-12	EDL37104.1|0.0e+00|calpastatin, isoform CRA_b [Mus musculus]
66627	10.65	10.64	11.83	15.13	16.23	13.2	Ogfod2	-0.405800473	5.64E-13	2.48E-12	NP_001334407.1|1.8e-131|2-oxoglutarate and iron-dependent oxygenase domain-containing protein 2 isoform 2 [Mus musculus]
15161	13.45	11.64	13.25	12.72	13.63	16.22	Hcfc1	-0.149231079	6.71E-11	3.13E-10	NP_032250.2|0.0e+00|host cell factor 1 precursor [Mus musculus]
16796	139.55	113.74	95.63	81.02	84.08	81.99	Lasp1	0.484127848	1.26E-262	1.17E-262	NP_034818.1|1.3e-149|LIM and SH3 domain protein 1 [Mus musculus]
14294	0.04	0.12	0.3	0	0	0	Fpr3	4.487035252	9.70E-05	0.00057537	NP_032068.2|1.1e-196|formyl peptide receptor-related sequence 1 [Mus musculus]
232164	14.9	12.61	12.82	15.94	15.2	16.99	Paip2b	-0.260282486	2.76E-13	1.21E-12	BAD32392.1|5.8e-86|mKIAA1155 protein, partial [Mus musculus]
268807	0.67	0.73	2.09	1.32	1.51	0.96	Klhl38	-0.250432936	0.004860385	0.032701537	EDL29303.1|0.0e+00|RIKEN cDNA 8230402K04, partial [Mus musculus]
382231	0	0	0	0.07	0	0	8030474K03Rik				BAC28209.1|0.0e+00|unnamed protein product, partial [Mus musculus]
574418	0.82	0.85	0.76	1.52	1.13	1.4	Serinc4	-0.633230954	1.71E-08	8.59E-08	EDL28061.1|3.0e-308|hypothetical LOC574418, isoform CRA_b, partial [Mus musculus]
75811	0	0	0	0	0.14	0	Saxo1	-3.419855343	0.005178448	0.035006796	NP_001074565.1|1.6e-284|stabilizer of axonemal microtubules 1 [Mus musculus]
215900	30.62	63.41	17.81	8.24	1.19	2.98	Fam26f	3.178726767	0	0	NP_780658.2|4.9e-175|protein FAM26F [Mus musculus]
75619	2.9	4.46	4.24	4.2	3.65	3.5	Fastkd2	-0.124090829	0.012950863	0.090960428	EDL00192.1|0.0e+00|FAST kinase domains 2, isoform CRA_b [Mus musculus]
81845	15.21	20.09	15.52	13.53	14.72	15.01	Gpank1	0.280484121	1.97E-07	1.03E-06	NP_115849.2|1.1e-196|G patch domain and ankyrin repeat-containing protein 1 isoform 1 precursor [Mus musculus]
20766	0	0	19.77	0	0	12.55	Sprr3	0.725194989	8.35E-12	3.79E-11	NP_035608.1|5.5e-135|small proline-rich protein 3 [Mus musculus]
64424	3.72	4.17	4.16	1.13	1.72	1.84	Polr1e	1.358058898	4.29E-57	1.02E-56	EDL02410.1|5.7e-276|polymerase (RNA) I polypeptide E, isoform CRA_a, partial [Mus musculus]
213439	0.17	0.07	0.04	0.5	0.55	0.33	Gpr174	-2.303602275	8.27E-21	3.10E-20	XP_006527995.1|2.1e-201|PREDICTED: probable G-protein coupled receptor 174 isoform X1 [Mus musculus]
50887	6.97	6.49	6.41	15.89	14.03	11.25	Hmgn5	-1.047462182	4.55E-66	9.98E-66	NP_057919.2|3.0e-196|high mobility group nucleosome-binding domain-containing protein 5 [Mus musculus]
17920	4.56	3.14	3.77	13.29	14.09	15.49	Myo6	-1.906596884	0	0	NP_001034635.2|0.0e+00|unconventional myosin-VI [Mus musculus]
381668	20.48	20.8	21.2	24.38	25.01	26.27	Fbrsl1	-0.296906718	2.93E-30	9.43E-30	EDL20019.1|0.0e+00|RIKEN cDNA 2410025L10, isoform CRA_a [Mus musculus]
BGI_novel_G000408	0	0.16	0	0	0	0	BGI_novel_G000408
17069	724.01	832.09	669.17	877.66	686.38	701.87	Ly6e	-0.009967685	0.018826898	0.134431092	NP_032555.1|1.0e-70|lymphocyte antigen 6E precursor [Mus musculus]
104418	42.47	32.94	29.03	51.44	59.65	72.93	Dgkz	-0.877606666	0	0	EDL27583.1|0.0e+00|diacylglycerol kinase zeta, isoform CRA_a, partial [Mus musculus]
231532	2.53	1.68	2.6	9.51	7.02	8.94	Arhgap24	-1.863823845	3.48E-159	4.47E-159	NP_001333514.1|0.0e+00|rho GTPase-activating protein 24 isoform 3 [Mus musculus]
11848	290.86	283.55	286.29	267.57	255.01	241.95	Rhoa	0.173962713	3.19E-60	7.37E-60	ERE75472.1|9.7e-108|transforming protein RhoA-like protein [Cricetulus griseus]
78240	0.1	0	0	0	0	0	Cst11				NP_084335.1|1.4e-70|cystatin-11 precursor [Mus musculus]
59092	16.78	15.37	14	20.99	22.29	22.39	Pcbp4	-0.487067806	5.98E-31	1.91E-30	XP_006045074.1|2.9e-235|PREDICTED: poly(rC)-binding protein 4 isoform X2 [Bubalus bubalis]
76872	0.33	0.37	0.36	0.38	0.37	0.34	Ccdc116	-0.127984482	0.069944983	0.538702605	NP_084055.2|0.0e+00|coiled-coil domain-containing protein 116 [Mus musculus]
15199	3.81	4.39	6.5	13.52	15.1	17.52	Hebp1	-1.618142568	3.10E-76	6.29E-76	NP_038574.3|4.5e-109|heme-binding protein 1 [Mus musculus]
654470	4.79	3.67	3.23	7.65	7.93	7.51	Tctn1	-0.962141049	2.83E-77	5.71E-77	NP_001034242.2|0.0e+00|tectonic-1 precursor [Mus musculus]
19663	80.85	96.82	81.99	93.38	100.64	111.64	Rbpms	-0.45328546	1.53E-107	2.52E-107	NP_001036140.1|3.7e-122|RNA-binding protein with multiple splicing isoform 3 [Mus musculus]
67383	8.75	9.99	13.65	11.2	9.57	13.38	Carnmt1	-0.160051051	0.000117889	0.000703464	EDL41563.1|2.5e-220|mCG1922, isoform CRA_b, partial [Mus musculus]
78560	6.54	5.2	5.97	15.48	15.5	16.84	Adgra2	-1.428479232	0	0	XP_006509285.3|0.0e+00|PREDICTED: adhesion G protein-coupled receptor A2 isoform X1 [Mus musculus]
100043125	0	0	0	0.81	1.94	0	Cd300ld5	-6.353427982	1.62E-11	7.42E-11	NP_001095126.1|1.1e-134|CD300 molecule like family member D4 precursor [Mus musculus]
74470	0.27	0.27	0.18	0.92	0.53	0.82	Cep72	-1.643895618	2.20E-14	9.35E-14	NP_083235.3|0.0e+00|centrosomal protein of 72 kDa [Mus musculus]
114873	0.01	0.03	0.03	0.13	0.08	0.07	Dscaml1	-2.023926667	2.16E-06	1.18E-05	NP_001074739.1|0.0e+00|Down syndrome cell adhesion molecule-like protein 1 homolog [Mus musculus]
22390	3.18	2.69	2.59	7.61	7.46	9.83	Wee1	-1.558194002	2.17E-134	3.11E-134	NP_001341987.1|0.0e+00|wee1-like protein kinase isoform 2 [Mus musculus]
20290	0	0	0.12	0.28	0	0	Ccl1	-1.097927249	0.067938635	0.522089633	NP_035459.1|2.3e-47|C-C motif chemokine 1 precursor [Mus musculus]
22759	1.87	1.25	2.29	1.74	1.53	1.44	Zfp97	0.212722801	0.010678522	0.074419824	NP_035895.3|0.0e+00|zinc finger protein 97 [Mus musculus]
30937	8.29	5.24	11.36	15.89	15.45	12.95	Lmcd1	-0.810165757	1.17E-42	3.24E-42	NP_659048.1|2.2e-222|LIM and cysteine-rich domains protein 1 [Mus musculus]
104318	62.16	63.47	70.69	49.39	54.49	51.83	Csnk1d	0.328267296	2.63E-80	5.20E-80	NP_082150.1|1.8e-237|casein kinase I isoform delta isoform 2 [Mus musculus]
22003	149.81	154.2	369.35	265.68	204.46	195.47	Tpm1	-0.039394894	0.000732819	0.004603768	NP_001029245.1|1.6e-116|tropomyosin alpha-1 chain isoform Tpm1.8cy [Rattus norvegicus]
17868	0.82	0.44	0.79	3.63	0.87	0.16	Mybpc3	-1.150394668	3.59E-21	1.34E-20	NP_032679.2|0.0e+00|myosin-binding protein C, cardiac-type [Mus musculus]
100502698	8.9	8.27	8.13	11.87	13.73	13.08	Rubcn	-0.554736067	5.66E-58	1.34E-57	BAC65503.1|0.0e+00|mKIAA0226 protein, partial [Mus musculus]
58172	6.98	6.96	7.19	11.76	12.1	12.84	Sertad2	-0.787728722	2.35E-111	3.81E-111	XP_006514828.1|1.1e-169|PREDICTED: SERTA domain-containing protein 2 isoform X1 [Mus musculus]
18038	12.48	11.25	11.69	10.04	9.85	11.15	Nfkbil1	0.184970981	0.000774201	0.00487035	NP_035039.1|1.2e-216|NF-kappa-B inhibitor-like protein 1 [Mus musculus]
66308	14.12	15.6	13.94	17.51	14.49	20.51	Mplkip	-0.284664326	1.56E-06	8.49E-06	NP_079755.1|9.6e-100|M-phase-specific PLK1-interacting protein [Mus musculus]
66912	15.1	13.46	16.78	18.59	13.85	13.46	Bzw2	0.001881561	0.119220899	0.966608128	EDL36853.1|2.0e-256|basic leucine zipper and W2 domains 2, partial [Mus musculus]
BGI_novel_G000761	33.92	15.44	31.76	235.56	271.28	254.87	BGI_novel_G000761	-3.232108055	0	0
73010	0.03	0	0	0	0	0	Gpr22				BAC33235.1|5.8e-270|unnamed protein product [Mus musculus]
104303	95.05	91.13	97.48	104.26	83.16	79.44	Arl1	0.09872487	0.000285229	0.001738679	XP_011760078.1|3.3e-99|PREDICTED: ADP-ribosylation factor-like protein 1 [Macaca nemestrina]
BGI_novel_G000026	7.12	6.18	3.59	7.04	6.21	5.02	BGI_novel_G000026	-0.111461903	0.072474534	0.559487816
67784	21.3	18.87	19.16	19.38	31.14	32.54	Plxnd1	-0.495111534	2.69E-137	3.77E-137	NP_080652.2|0.0e+00|plexin-D1 precursor [Mus musculus]
98685	11.29	15.61	17.22	18.36	18.53	17.29	Trmt1l	-0.267279866	2.76E-12	1.24E-11	NP_081152.2|0.0e+00|TRMT1-like protein [Mus musculus]
66887	24.02	22.71	24	35.76	29.22	26.28	Lonp2	-0.263878722	7.65E-17	3.08E-16	EDL11027.1|1.5e-249|RIKEN cDNA 1300002A08, isoform CRA_b [Mus musculus]
22184	12.77	13.72	15.62	10.81	10.51	11.96	Zrsr2	0.408189305	4.25E-20	1.61E-19	BAC26884.1|2.2e-76|unnamed protein product [Mus musculus]
74918	1.97	2.11	3.49	5.92	5.36	4.15	Iqca	-1.093430533	7.10E-45	1.92E-44	NP_083398.2|0.0e+00|IQ and AAA domain-containing protein 1 [Mus musculus]
66442	1.28	1.15	1.5	2.67	2.34	1.45	Spc25	-0.979871487	7.77E-12	3.52E-11	EDL27028.1|1.1e-118|spindle pole body component 25 homolog (S. cerevisiae), isoform CRA_b, partial [Mus musculus]
238673	3.67	2.6	4.26	8.54	7.85	7.06	Zfp367	-1.098919132	3.15E-67	6.84E-67	NP_780703.1|3.6e-195|zinc finger protein 367 [Mus musculus]
18552	7.59	4.67	5.09	3.79	4.25	5.13	Pcsk5	0.278164967	1.29E-09	6.26E-09	NP_001156616.1|0.0e+00|proprotein convertase subtilisin/kexin type 5 isoform 2 precursor [Mus musculus]
100039815	0.49	0.66	0.37	0.38	0	0	Gm2436	2.29716015	5.40E-05	0.00031579	XP_013010109.1|1.1e-147|PREDICTED: serine/threonine-protein phosphatase 2A regulatory subunit B'' subunit gamma isoform X3 [Cavia porcellus]
56294	14.43	13.45	12.19	14.88	14.57	16.49	Ptpn9	-0.202531994	2.69E-10	1.28E-09	XP_006971607.1|0.0e+00|PREDICTED: tyrosine-protein phosphatase non-receptor type 9 [Peromyscus maniculatus bairdii]
106344	4.64	2.58	3.78	4.72	4.15	3.53	Rfc4	-0.170596316	0.0226525	0.163223769	NP_663455.1|2.6e-201|replication factor C subunit 4 [Mus musculus]
434179	0.57	0.64	0.35	1.72	1.65	2.06	Gm5595	-1.819156796	8.58E-36	2.58E-35	EDL12424.1|0.0e+00|mCG140430, isoform CRA_b, partial [Mus musculus]
338370	0.02	0	0.03	0.02	0.01	0.05	Nalcn	-0.750003945	0.037325792	0.27605008	XP_017171551.1|0.0e+00|PREDICTED: sodium leak channel non-selective protein isoform X1 [Mus musculus]
21899	5.22	4.73	5.62	0.74	1.13	0.75	Tlr6	2.349586476	1.82E-129	2.67E-129	NP_035734.3|0.0e+00|toll-like receptor 6 [Mus musculus]
17237	43.94	30.13	30.35	34.72	34.67	39.48	Mgrn1	-0.076196849	0.000221232	0.001340911	XP_006521895.1|0.0e+00|PREDICTED: E3 ubiquitin-protein ligase MGRN1 isoform X1 [Mus musculus]
74666	0.2	0.23	0	0.38	0.28	0.24	4930432K21Rik	-1.260198677	9.02E-05	0.000534166	NP_001157224.1|0.0e+00|uncharacterized protein C19orf57 homolog isoform 2 [Mus musculus]
BGI_novel_G000016	0	0	0	1.56	2.53	0	BGI_novel_G000016	-8.314188086	1.66E-33	5.13E-33
30955	4.37	2.69	2.84	2.6	1.79	1.3	Pik3cg	0.789390604	1.15E-35	3.48E-35	EDL36894.1|0.0e+00|phosphoinositide-3-kinase, catalytic, gamma polypeptide, isoform CRA_b, partial [Mus musculus]
67712	38.34	44.77	39.86	14.07	16.45	15.79	Slc25a37	1.505496811	0	0	EDL35949.1|6.4e-128|mCG127635, isoform CRA_c, partial [Mus musculus]
381801	27.79	21.77	26.54	14.76	13.99	16.89	Tatdn2	0.732264506	1.16E-117	1.80E-117	BAD90142.1|0.0e+00|mKIAA0218 protein, partial [Mus musculus]
100737	3.09	2.46	3.51	6.34	6.05	5.4	Dcun1d4	-0.978583094	2.34E-58	5.50E-58	NP_001177663.1|1.1e-164|DCN1-like protein 4 isoform A [Mus musculus]
57875	26.02	49.8	31.16	9.52	10.71	0	Angptl4	2.430978594	0	0	NP_065606.2|1.5e-243|angiopoietin-related protein 4 precursor [Mus musculus]
12557	0.16	0	0.29	0.15	0.19	0.01	Cdh17	0.404573092	0.038949285	0.289089899	NP_062727.1|0.0e+00|cadherin-17 precursor [Mus musculus]
12560	1.73	0.81	2.02	0.67	0.69	0.75	Cdh3	1.122121232	5.10E-20	1.94E-19	NP_001032898.1|0.0e+00|cadherin-3 isoform a preproprotein [Mus musculus]
16005	0.89	0.34	0.14	1.01	0.55	0.81	Igfals	-0.844640819	5.05E-05	0.000294403	AAF69480.1|0.0e+00|Als splice variant 2, partial [Mus musculus]
56529	53.06	63.36	63.84	52.54	56.2	45.47	Sec11a	0.236003673	1.24E-12	5.50E-12	AAH57885.1|2.5e-118|Sec11a protein, partial [Mus musculus]
22127	0	0.06	0.19	0.39	0.2	0.14	Tsx	-1.415520753	0.011602731	0.081163243	NP_033466.1|1.2e-74|testis-specific protein TSX [Mus musculus]
109075	16.66	18.66	12.81	13.1	13.13	13.22	Exosc4	0.278495026	1.21E-08	6.03E-08	EDL29545.1|7.8e-146|exosome component 4, isoform CRA_b, partial [Mus musculus]
53897	7.97	5.72	7	10.51	11.28	9.94	Gal3st1	-0.644605961	4.67E-22	1.71E-21	XP_021033185.1|1.1e-252|galactosylceramide sulfotransferase isoform X1 [Mus caroli]
216197	54.95	46.79	45.87	19.48	21.05	18.65	Ckap4	1.313347257	0	0	NP_780660.1|1.8e-301|cytoskeleton-associated protein 4 [Mus musculus]
15559	0.21	0.23	0.17	0.23	0.7	0.31	Htr2b	-0.738384862	0.002786083	0.018343258	CAA78824.1|2.7e-267|serotonin receptor [Mus musculus]
241915	5.19	4.1	5.55	7.65	7.61	7.84	Phc3	-0.624040146	4.36E-91	7.98E-91	NP_001159426.1|0.0e+00|polyhomeotic-like protein 3 isoform 1 [Mus musculus]
67582	3.78	4.78	3.41	6.06	4.16	4.03	Slc25a26	-0.245733844	0.00104782	0.006655225	NP_080531.2|6.2e-149|S-adenosylmethionine mitochondrial carrier protein [Mus musculus]
106957	8.43	9.5	9.06	10.96	10.54	10.21	Slc39a6	-0.228713856	6.27E-09	3.10E-08	NP_631882.2|0.0e+00|zinc transporter ZIP6 precursor [Mus musculus]
13488	0	0.03	0.04	0	0	0	Drd1	3.224000846	0.006844869	0.046862701	NP_034206.1|3.6e-256|D(1A) dopamine receptor [Mus musculus]
22697	7.59	7.99	7.28	10.06	9.92	9.77	Zscan21	-0.382904207	7.26E-12	3.29E-11	EDL19219.1|0.0e+00|zinc finger proliferation 1, isoform CRA_b, partial [Mus musculus]
12468	82.25	109.28	117.68	68.93	68.37	61.28	Cct7	0.653928426	1.83E-285	1.59E-285	NP_031664.3|4.1e-307|T-complex protein 1 subunit eta [Mus musculus]
73162	10.61	8.16	10.64	10.39	11.39	12.13	Otud3	-0.319383533	8.07E-19	3.14E-18	NP_082729.1|6.0e-217|OTU domain-containing protein 3 [Mus musculus]
68346	3.17	2.75	2.31	6.11	7.16	6.54	Sirt5	-1.360961654	1.35E-37	3.97E-37	NP_849179.1|1.4e-182|NAD-dependent protein deacylase sirtuin-5, mitochondrial [Mus musculus]
13505	0	0	0.5	0	0	0.42	Dsc1	0.349531728	0.030016592	0.219314416	NP_001278733.1|0.0e+00|desmocollin-1 isoform 1 preproprotein [Mus musculus]
224111	3.2	3.15	3.22	5.59	5.47	5.13	Ubxn7	-0.765062792	8.72E-88	1.63E-87	XP_003991791.2|8.7e-282|PREDICTED: UBX domain-containing protein 7 [Felis catus]
103213	13.08	11.54	10.03	10.26	9.24	8.61	Traf3ip2	0.26544012	3.94E-08	2.01E-07	XP_011241407.1|0.0e+00|PREDICTED: adapter protein CIKS isoform X1 [Mus musculus]
26380	0	0	0.14	0.1	0	0.01	Esrrb	0.487035252	0.059728815	0.454811091	NP_001152972.1|2.1e-250|steroid hormone receptor ERR2 isoform 2 [Mus musculus]
69717	0.23	0.51	0.24	0.7	0.3	0.63	Gm10499	-0.656903376	0.00773961	0.053193714	XP_017173250.1|7.7e-243|PREDICTED: H-2 class I histocompatibility antigen, Q10 alpha chain isoform X1 [Mus musculus]
14073	3.1	2.36	2.34	10.64	11.68	10.11	Faah	-2.074016165	1.44E-293	1.22E-293	NP_034303.3|0.0e+00|fatty-acid amide hydrolase 1 [Mus musculus]
67621	0.76	1	0.78	2.15	2.31	1.72	Bend5	-1.304378126	1.30E-14	5.52E-14	EDL30687.1|1.3e-170|RIKEN cDNA 2310026E23, isoform CRA_a, partial [Mus musculus]
211961	0.03	0.05	0.02	0.03	0.05	0.12	Asxl3	-0.883802443	0.001175782	0.007499179	XP_006525802.1|0.0e+00|PREDICTED: putative Polycomb group protein ASXL3 isoform X1 [Mus musculus]
12572	3.59	3.25	3.84	4.56	4.99	5.05	Cdk7	-0.449439597	3.25E-24	1.15E-23	NP_034004.2|2.3e-199|cyclin-dependent kinase 7 [Mus musculus]
223927	0	0.06	0	0	0	0	BC048502				EDL03919.1|3.7e-89|cDNA sequence BC048502, partial [Mus musculus]
71889	35.62	37.75	33.13	26.18	26.84	32.83	Epn3	0.304923124	7.01E-41	1.98E-40	EDL15925.1|0.0e+00|epsin 3, isoform CRA_b, partial [Mus musculus]
19660	0.09	0.77	7.55	2.64	1.82	2.23	Rbp2	0.529029341	0.001579499	0.010173468	XP_003495531.2|1.4e-79|PREDICTED: retinol-binding protein 2 [Cricetulus griseus]
67665	18.65	15.97	19.71	19.53	19.19	20.03	Dctn4	-0.105652542	8.87E-05	0.000524564	NP_080578.1|2.4e-266|dynactin subunit 4 [Mus musculus]
76282	4.16	5.85	7.61	29.55	29.86	26.58	Gpt	-2.263372925	0	0	NP_877957.1|1.7e-289|alanine aminotransferase 1 [Mus musculus]
BGI_novel_G000418	3.49	2.29	3.28	2.16	4.81	4.59	BGI_novel_G000418	-0.360186306	1.08E-06	5.80E-06
15356	39.93	35.58	32.68	36.79	36.26	35.96	Hmgcl	-0.078712134	0.000689621	0.004318129	NP_032280.2|5.6e-169|hydroxymethylglutaryl-CoA lyase, mitochondrial precursor [Mus musculus]
79456	0.37	0.53	0.64	1.03	0.75	0.66	Recql4	-0.529504644	0.000181964	0.001096769	NP_478121.2|0.0e+00|ATP-dependent DNA helicase Q4 [Mus musculus]
76897	0	0	0	0.11	0.11	0.05	Ralyl	-4.419855343	0.000197611	0.001194014	NP_001156801.1|8.0e-115|RNA-binding Raly-like protein isoform b [Mus musculus]
11692	23.78	30.77	22.66	9.72	12.01	10.12	Gfer	1.130928773	3.49E-107	5.76E-107	EDL22353.1|1.4e-118|mCG12842, isoform CRA_a, partial [Mus musculus]
68188	27.89	28.79	33.42	29.04	28.85	29.91	Sympk	0.045894479	0.006698514	0.045755308	EDL23101.1|0.0e+00|mCG4849 [Mus musculus]
76947	3.81	5.64	4.27	4.45	2.37	3.13	Ndufaf6	0.418786951	0.000233274	0.001415473	NP_001078962.1|2.0e-133|NADH dehydrogenase (ubiquinone) complex I, assembly factor 6 precursor [Mus musculus]
245671	0.31	0.27	0.32	0.9	0.73	0.79	Klf8	-1.640076666	1.06E-29	3.43E-29	XP_006528915.1|1.6e-201|PREDICTED: Krueppel-like factor 8 isoform X1 [Mus musculus]
52120	17.53	14.58	17.98	22.03	22.65	23.31	Hgsnat	-0.438781377	2.75E-35	8.33E-35	NP_084160.1|0.0e+00|heparan-alpha-glucosaminide N-acetyltransferase [Mus musculus]
BGI_novel_G000811	0.58	0.38	0.59	1.35	1.33	1.25	BGI_novel_G000811	-1.339384846	1.09E-28	3.60E-28
328795	0.29	0.13	0.14	0.62	0.46	0.67	Ubash3a	-1.61037725	4.58E-10	2.19E-09	NP_808491.2|0.0e+00|ubiquitin-associated and SH3 domain-containing protein A [Mus musculus]
75668	1.17	0.83	1.39	3.14	2.48	2	Rasl10a	-1.156030203	1.24E-09	5.99E-09	NP_660251.1|6.1e-117|ras-like protein family member 10A precursor [Mus musculus]
242553	0.37	0.1	0.32	5.12	6.16	5.75	Kank4	-4.395885639	0	0	NP_766460.2|0.0e+00|KN motif and ankyrin repeat domain-containing protein 4 [Mus musculus]
72401	1.24	0.7	1.89	2.14	2.02	2.09	Slc43a1	-0.704782355	2.96E-09	1.45E-08	EDL27306.1|0.0e+00|mCG3561, isoform CRA_a, partial [Mus musculus]
71957	15.57	15.9	14.49	14.42	16.05	15.08	Cpsf3l	0.011820366	0.099666312	0.790772302	NP_082296.1|0.0e+00|integrator complex subunit 11 [Mus musculus]
217116	0	0.04	0.11	0.14	0.23	0.17	Spata20	-1.735357169	0.00011723	0.000699427	EDL15923.1|0.0e+00|spermatogenesis associated 20, isoform CRA_b, partial [Mus musculus]
11836	30.34	33.42	36.89	50.22	47.56	45.05	Araf	-0.507951709	1.59E-84	3.05E-84	XP_011245731.1|0.0e+00|PREDICTED: serine/threonine-protein kinase A-Raf isoform X1 [Mus musculus]
109676	0.67	0.4	0.62	0.92	0.51	0.53	Ank2	-0.029088372	0.102356425	0.813910565	NP_001314867.1|0.0e+00|ankyrin-2 isoform 4 [Mus musculus]
67118	14.52	17.53	17.44	16.1	16.45	14.15	Bfar	0.091115435	0.002093096	0.013614179	EDK97367.1|1.0e-270|mCG129801, isoform CRA_c, partial [Mus musculus]
72640	0.74	0.89	0.76	0.18	0.51	0.78	Mex3a	0.689720002	4.22E-08	2.15E-07	NP_001025061.2|1.1e-294|RNA-binding protein MEX3A [Mus musculus]
BGI_novel_G000166	0	0.11	0	0	0	0	BGI_novel_G000166
244579	0.9	0.47	0.76	4.29	4.4	3.69	Tox3	-2.567412532	3.64E-118	5.67E-118	NP_766501.2|2.9e-292|TOX high mobility group box family member 3 [Mus musculus]
105663	4.32	2.82	2.96	6.14	6.61	6.83	Thtpa	-0.96963034	2.32E-43	6.37E-43	NP_694723.1|6.8e-120|thiamine-triphosphatase [Mus musculus]
22153	1.46	1.56	2.56	15.33	16.08	16.39	Tubb4a	-3.07722634	0	0	NP_001276052.1|2.2e-262|tubulin beta-4A chain isoform 1 [Homo sapiens]
11699	1.41	0.9	1.14	0.09	0	0	Ambp	5.377806182	1.63E-22	5.95E-22	NP_031469.1|3.0e-208|protein AMBP preproprotein [Mus musculus]
66397	39.06	43.4	48.17	57.84	50.88	38.3	Sar1b	-0.154309718	2.02E-06	1.10E-05	XP_011714856.1|2.2e-118|PREDICTED: GTP-binding protein SAR1b isoform X1 [Macaca nemestrina]
230761	6.43	4.49	4.39	14.79	16.75	17.25	Zfp362	-1.682260145	2.01E-254	1.89E-254	NP_001074567.1|6.0e-241|zinc finger protein 362 [Mus musculus]
BGI_novel_G000063	0.36	0.08	0.23	1.26	1.66	1.61	BGI_novel_G000063	-2.784427776	1.10E-51	2.75E-51
208634	0	0.11	0	0.03	0	0	Tspan10	2.224000846	0.014580427	0.103002086	NP_663338.2|2.1e-195|tetraspanin-10 [Mus musculus]
17841	0.15	0.22	0	0	0	0	Mup2	3.224000846	0.006844869	0.046862701	NP_001273025.1|1.8e-62|major urinary protein 2 isoform 2 [Mus musculus]
260302	15.04	19.3	15.82	14.11	16.13	14.58	Gga3	0.106988991	0.000119773	0.000715135	EDL34502.1|0.0e+00|golgi associated, gamma adaptin ear containing, ARF binding protein 3, isoform CRA_a, partial [Mus musculus]
71766	31.01	29.8	27.37	23.37	24.59	24.81	Raver1	0.272125321	4.20E-25	1.46E-24	BAB23670.1|0.0e+00|unnamed protein product, partial [Mus musculus]
73419	5.45	5.13	6.53	5.92	5.85	3.92	Armt1	0.181647469	0.001149348	0.007324876	NP_077223.2|2.2e-265|protein-glutamate O-methyltransferase [Mus musculus]
272322	0.39	0.45	0.55	0.76	1.27	1	Arntl2	-0.757587117	9.16E-05	0.000542398	NP_001276608.1|0.0e+00|aryl hydrocarbon receptor nuclear translocator-like protein 2 isoform 2 [Mus musculus]
22756	0.95	1.2	0.69	1.8	1.84	1.72	Zfp94	-0.884288663	7.47E-12	3.39E-11	NP_001186250.1|8.4e-306|zinc finger protein 45 isoform 1 [Mus musculus]
78825	6.7	5.78	6.25	7.63	6.05	5.75	Desi2	-0.046098331	0.046405592	0.347790581	EDL13185.1|2.3e-97|RIKEN cDNA 5830417C01, isoform CRA_b, partial [Mus musculus]
BGI_novel_G001191	0	0	0	0	0	0.21	BGI_novel_G001191
108657	47.56	45.72	46.75	56.33	60.01	66.81	Rnpepl1	-0.384072719	8.66E-83	1.68E-82	NP_852070.3|0.0e+00|aminopeptidase RNPEPL1 [Mus musculus]
56299	0.55	0.48	1.65	2.09	0.41	1.73	Fkbpl	-0.675047486	0.000203096	0.001228339	NP_063926.1|1.1e-198|FK506-binding protein-like [Mus musculus]
67122	13.98	10.38	9.04	24.67	34.18	37.12	Nrarp	-1.543094414	0	0	XP_011904291.1|4.1e-71|PREDICTED: notch-regulated ankyrin repeat-containing protein [Cercocebus atys]
14158	3.87	4.93	3.88	6.51	5.06	5.23	Fer	-0.762118131	8.22E-49	2.13E-48	NP_001033086.2|0.0e+00|tyrosine-protein kinase Fer isoform a [Mus musculus]
233186	0.36	0.04	0.36	3.08	3.38	4.06	Siglecf	-3.806464434	1.71E-114	2.72E-114	EDL22649.1|0.0e+00|sialic acid binding Ig-like lectin F, isoform CRA_b, partial [Mus musculus]
16399	7.85	8.67	5.3	4.33	4.56	4.23	Itga2b	0.720094599	1.32E-35	3.99E-35	XP_021068424.1|0.0e+00|integrin alpha-IIb [Mus pahari]
545938	1.38	1.25	2.1	1.35	1.44	1.68	Zfp607	0.090100004	0.054338361	0.411762065	NP_001019897.2|0.0e+00|zinc finger protein 607A [Mus musculus]
12294	0	0	0.06	0.24	0.04	0.11	Cacna2d3	-2.530886656	4.23E-06	2.34E-05	NP_033915.1|0.0e+00|voltage-dependent calcium channel subunit alpha-2/delta-3 precursor [Mus musculus]
100042025	1.03	0	0.44	1.45	1.81	1.32	Gapdh-ps15	-1.666513616	2.66E-11	1.23E-10	NP_001276655.1|6.3e-195|glyceraldehyde-3-phosphate dehydrogenase isoform 1 [Mus musculus]
71746	6.97	7.63	5.93	8.8	11	9.23	Rgl3	-0.502153365	4.13E-20	1.57E-19	NP_076111.2|0.0e+00|ral guanine nucleotide dissociation stimulator-like 3 [Mus musculus]
20607	0.02	0.06	0.04	0.11	0.01	0	Sstr3	0.027603634	0.118859698	0.963412474	NP_033244.2|2.2e-230|somatostatin receptor type 3 [Mus musculus]
16872	0	0	0	0	0	0.11	Lhx4				EDM09506.1|1.6e-218|LIM homeobox protein 4 (predicted), isoform CRA_a [Rattus norvegicus]
214444	1.41	1.34	1.47	1.62	1.49	1.6	Cdk5rap2	-0.179528512	0.000514801	0.003198018	BAC98221.1|0.0e+00|mKIAA1633 protein, partial [Mus musculus]
18441	0.71	0.74	1.41	1.4	0.71	1.19	P2ry1	-0.220411255	0.0127173	0.089268546	NP_032798.1|1.1e-207|P2Y purinoceptor 1 [Mus musculus]
67886	8.49	7.29	8.97	11.21	11.92	12.44	Camsap2	-0.490690589	7.33E-58	1.73E-57	NP_001074829.1|0.0e+00|calmodulin-regulated spectrin-associated protein 2 isoform 1 [Mus musculus]
13590	0.86	0.69	1.02	1.45	2.22	1.3	Lefty1	-0.940385972	1.25E-07	6.48E-07	NP_034224.1|5.5e-215|left-right determination factor 1 preproprotein [Mus musculus]
16637	0	0	0	0.06	0.22	0.28	Klra6	-4.097927249	0.00071558	0.004493218	NP_032490.1|1.2e-156|killer cell lectin-like receptor 6 [Mus musculus]
76219	0.16	0.14	0.38	0.44	1.54	1.44	Arxes1	-2.324884298	4.21E-16	1.72E-15	NP_083817.1|2.2e-96|adipocyte-related X-chromosome expressed sequence 1 [Mus musculus]
259300	73.73	73.52	52	118.04	119.66	131.46	Ehd2	-1.017500038	0	0	NP_694708.2|0.0e+00|EH domain-containing protein 2 [Mus musculus]
16939	0.28	0.29	67.43	0.32	0.48	72.44	Lor	-0.032000456	0.054596555	0.41379221	NP_032534.2|1.5e-168|loricrin [Mus musculus]
67025	878.41	1143.15	1163.39	904.88	949.57	838.75	Rpl11	0.263908152	2.92E-107	4.82E-107	XP_006539175.1|1.5e-100|PREDICTED: 60S ribosomal protein L11 isoform X1 [Mus musculus]
14375	7.82	7.89	10.86	8.43	7.08	8.56	Xrcc6	0.148176761	0.002524823	0.016511932	EDL04536.1|0.0e+00|X-ray repair complementing defective repair in Chinese hamster cells 6, isoform CRA_a, partial [Mus musculus]
67442	5.65	4.42	8.06	13.11	12.26	13.08	Retsat	-0.971154626	9.22E-66	2.03E-65	NP_080435.3|0.0e+00|all-trans-retinol 13,14-reductase precursor [Mus musculus]
18081	124.25	193.45	142.81	36.7	34.97	31.89	Ninj1	2.159791717	0	0	EDL41064.1|1.4e-79|ninjurin 1, isoform CRA_c, partial [Mus musculus]
68073	9.41	14.7	15.23	10.09	10.76	9.2	Fam173b	0.367376307	5.59E-08	2.86E-07	EDL08875.1|2.6e-162|RIKEN cDNA A930016P21, isoform CRA_b, partial [Mus musculus]
21414	9.04	5.51	6.15	11.76	15.65	13.56	Tcf7	-0.969208529	8.48E-90	1.57E-89	XP_021032311.1|1.7e-208|transcription factor 7 isoform X3 [Mus caroli]
93714	0.55	0.51	1.13	2.23	2.12	2.19	Pcdhga6	-1.541683896	1.04E-48	2.71E-48	NP_291067.1|0.0e+00|protocadherin gamma-A6 precursor [Mus musculus]
77254	35.28	40.12	39.98	49.86	47.41	48.84	Yif1b	-0.325824814	2.89E-18	1.13E-17	NP_001103671.1|1.0e-167|protein YIF1B isoform 2 [Mus musculus]
16534	2.92	1.44	0.97	5.11	3.86	3.35	Kcnn4	-1.243906554	2.45E-28	8.12E-28	NP_032459.3|3.7e-237|intermediate conductance calcium-activated potassium channel protein 4 [Mus musculus]
667055	0.17	0.1	0.22	0	0.06	0.03	Gm9992	2.694234	3.56E-05	0.000205944	NP_001136011.1|3.4e-262|predicted gene, ENSMUSG00000056133 [Mus musculus]
110935	0	0	0.02	4.28	3.99	3.86	Atp6v1b1	-8.959014155	9.90E-93	1.79E-92	NP_598918.1|2.5e-299|V-type proton ATPase subunit B, kidney isoform [Mus musculus]
260299	4.88	2.33	6.13	9.36	8.28	9.45	Cadm4	-1.006526003	2.99E-47	7.87E-47	NP_694752.1|2.1e-222|cell adhesion molecule 4 precursor [Mus musculus]
56457	60.77	53.56	51.4	51.78	52.34	50.64	Clptm1	0.111360983	2.39E-08	1.21E-07	NP_062623.2|0.0e+00|cleft lip and palate transmembrane protein 1 homolog [Mus musculus]
69540	5.42	3.27	14.05	0.4	0.97	1.81	Klk10	2.862423675	2.06E-101	3.51E-101	EDL22678.1|3.2e-176|kallikrein 10, isoform CRA_a, partial [Mus musculus]
16782	101.34	83.55	65.29	34.09	32.63	36.15	Lamc2	1.268825284	0	0	NP_032511.3|0.0e+00|laminin subunit gamma-2 precursor [Mus musculus]
73463	0	0	0.06	0	0	0	Als2cr11				NP_780409.2|0.0e+00|amyotrophic lateral sclerosis 2 (juvenile) chromosome region, candidate 11 [Mus musculus]
70060	0.07	0	0	0.15	0	0	Spata3	-1.097927249	0.067938635	0.522089633	XP_011246373.1|1.2e-122|PREDICTED: spermatogenesis-associated protein 3 isoform X1 [Mus musculus]
14563	0.3	0.37	2.86	0.27	0.45	0.15	Gdf5	2.119303468	1.35E-22	4.92E-22	NP_032135.2|4.5e-287|growth/differentiation factor 5 preproprotein [Mus musculus]
100017	23.29	16.65	15.06	23.23	24.04	25.15	Ldlrap1	-0.475571841	2.29E-52	5.70E-52	NP_663529.2|2.2e-168|low density lipoprotein receptor adapter protein 1 [Mus musculus]
240888	0.41	0.3	0.46	0.85	0.86	0.84	Gpr161	-1.129988458	2.52E-19	9.68E-19	NP_001074595.1|0.0e+00|G-protein coupled receptor 161 isoform 1 [Mus musculus]
237823	4.33	4.15	4.97	4.5	4.18	4.28	Pfas	0.045950767	0.044771754	0.334619888	NP_001152991.1|0.0e+00|phosphoribosylformylglycinamidine synthase [Mus musculus]
100862368	0	0.04	0	0	0	0	Gm21680	3.224000846	0.006844869	0.046862701	XP_017176684.1|1.8e-141|PREDICTED: disks large homolog 5-like [Mus musculus]
14133	8.88	0.04	2.01	12.74	1.44	4.44	Fcna	-0.801534246	2.58E-14	1.10E-13	NP_032021.1|8.1e-201|ficolin-1 precursor [Mus musculus]
98752	1.09	0.03	1.12	3.91	3.92	3.74	Fcrla	-2.35555685	8.40E-52	2.10E-51	NP_001153687.1|2.1e-193|Fc receptor-like A isoform 1 precursor [Mus musculus]
233065	24.68	24.36	20.56	26.35	21.74	30.51	Alkbh6	-0.177863745	0.00020505	0.001240525	NP_932144.2|7.4e-135|alpha-ketoglutarate-dependent dioxygenase alkB homolog 6 [Mus musculus]
70495	28.07	24.05	30.15	34.82	33.94	28.05	Atp6ap2	-0.227024181	3.57E-14	1.53E-13	NP_081715.1|1.6e-191|renin receptor precursor [Mus musculus]
74400	0.21	0.13	0.18	0.09	0.08	0.16	Zfp819	0.760053747	0.011958565	0.08372762	EDL22668.1|0.0e+00|RIKEN cDNA 4933405K07, isoform CRA_a, partial [Mus musculus]
66977	0.83	1.53	1.36	1.74	0.99	0.64	Nuf2	0.144643055	0.050178936	0.378145336	NP_075773.2|1.0e-249|kinetochore protein Nuf2 [Mus musculus]
192662	412.2	397.07	359.6	283.13	275.73	292.98	Arhgdia	0.456998351	0	0	KFO35713.1|5.4e-114|Rho GDP-dissociation inhibitor 1 [Fukomys damarensis]
625360	2.53	3.39	1.97	4.58	3.47	3.1	BC147527	-0.45995931	6.10E-06	3.40E-05	NP_001033014.1|1.7e-93|2-cell-stage, variable group, member 3-like [Mus musculus]
19771	0.1	0.05	0.02	0.4	0.08	0	Rlbp1	-1.53849984	0.001616483	0.010421851	NP_065624.1|3.1e-180|retinaldehyde-binding protein 1 [Mus musculus]
353282	0.14	0.33	0.25	1.14	1.66	1.93	Sfmbt2	-2.78844392	1.57E-106	2.61E-106	BAD90456.1|0.0e+00|mKIAA1617 protein, partial [Mus musculus]
319636	1.21	1.44	1.9	2.95	3.14	2.45	Fsd1l	-0.873382416	3.79E-42	1.06E-41	NP_001182213.1|5.5e-286|FSD1-like protein isoform 1 [Mus musculus]
17427	3.37	4.05	4.92	7.26	7.82	6.52	Mns1	-0.774749844	8.05E-22	2.96E-21	EDL26251.1|2.6e-269|meiosis-specific nuclear structural protein 1, isoform CRA_b, partial [Mus musculus]
83456	0	0	0	0.29	0.06	0.12	Mov10l1	-5.004817844	8.71E-06	4.89E-05	AAK77049.1|2.5e-231|cardiac-specific RNA helicase [Mus musculus]
27052	16.19	14.37	9.43	0.87	0.69	1.42	Aoah	3.452039831	0	0	NP_001268783.1|1.2e-78|acyloxyacyl hydrolase isoform 2 preproprotein [Mus musculus]
240174	2.8	1.77	2.76	1.71	2.22	2.34	Thada	0.205940875	9.79E-05	0.000580865	NP_898842.2|0.0e+00|thyroid adenoma-associated protein homolog [Mus musculus]
378702	63.59	77.85	76.82	81.5	90.1	86.85	Serf2	-0.237455178	8.35E-48	2.19E-47	XP_014702585.1|1.8e-65|PREDICTED: small EDRK-rich factor 2 isoform X2 [Equus asinus]
56698	13.57	17.11	17.96	16.52	19.98	15.89	Phax	-0.098666524	0.004846152	0.032601419	NP_001156461.1|1.9e-200|phosphorylated adapter RNA export protein isoform 2 [Mus musculus]
81910	140.36	153.94	139.22	81.3	82.04	79.56	Rrbp1	0.847411748	0	0	NP_077243.2|0.0e+00|ribosome-binding protein 1 isoform a [Mus musculus]
227545	6.59	7.68	6.79	3.95	4	4.7	Proser2	0.76043017	5.42E-40	1.54E-39	EDL07977.1|4.2e-265|RIKEN cDNA 5430407P10, isoform CRA_a, partial [Mus musculus]
97884	13.18	13.8	19.91	12.38	10.91	13.52	B3galnt2	0.362509428	5.89E-25	2.05E-24	NP_848755.1|1.8e-306|UDP-GalNAc:beta-1,3-N-acetylgalactosaminyltransferase 2 precursor [Mus musculus]
672498	0	0	0	0	0	0.14	Gm9564				XP_011246876.1|1.5e-125|PREDICTED: uncharacterized protein Gm9564 [Mus musculus]
637578	0	0	0.01	0.01	0	0	Gm20765	-0.097927249	0.121269129	0.985667572	NP_001257571.1|2.7e-137|RNA and export factor-binding protein 2-like [Mus musculus]
18188	2.95	2.9	7.3	11.22	11.29	9.25	Nrtn	-1.305697636	6.93E-37	2.06E-36	XP_021005601.1|2.5e-109|neurturin isoform X1 [Mus caroli]
18633	17.15	17.06	15.58	17.6	14.14	15.95	Pex16	-0.21000202	9.12E-07	4.91E-06	EDL27598.1|2.7e-119|peroxisome biogenesis factor 16, isoform CRA_b [Mus musculus]
15205	39.18	43.16	39.42	51.31	79.07	72.47	Hes1	-0.738790744	2.84E-135	4.04E-135	BAE21226.1|3.1e-98|unnamed protein product [Mus musculus]
665700	0.58	0.54	2.35	2.07	1.44	1.75	Hmcn2	-0.203605326	0.003464909	0.023005698	XP_006498564.1|0.0e+00|PREDICTED: hemicentin-2 isoform X1 [Mus musculus]
14130	132.31	136.15	108.1	15.37	10.77	12.38	Fcgr2b	3.270958567	0	0	NP_001070657.1|3.3e-193|low affinity immunoglobulin gamma Fc region receptor II-b isoform 1 [Mus musculus]
69572	1.44	0.61	1.04	2.34	3.03	2.48	Mfsd3	-1.356479333	1.90E-23	6.81E-23	NP_081398.2|7.5e-228|major facilitator superfamily domain-containing protein 3 [Mus musculus]
22608	256.22	284.48	322.86	379.29	387.31	341.21	Ybx1	-0.326158424	5.16E-227	5.26E-227	AAA35750.1|2.3e-176|DNA-binding protein B, partial [Homo sapiens]
380732	16.32	14.18	12.14	3.15	2.11	2.34	Milr1	2.488053745	3.34E-189	3.85E-189	EDL34308.1|1.0e-127|mCG2877, isoform CRA_a, partial [Mus musculus]
108167466	0.03	0	0.01	0	0.02	0	LOC108167466	0.639038346	0.069807174	0.537515711	NP_001334487.1|4.0e-105|keratin-associated protein 5-4-like [Mus musculus]
66086	11.84	14.28	12.01	19.94	20.11	16.82	Fopnl	-0.573039858	4.51E-25	1.57E-24	NP_079621.1|2.7e-93|lisH domain-containing protein FOPNL [Mus musculus]
52670	0.44	0.51	1.11	0.47	0.7	0.56	Cpsf4l	0.261615138	0.042965055	0.32032496	EDL34420.1|1.1e-130|DNA segment, Chr 11, ERATO Doi 636, expressed, isoform CRA_b, partial [Mus musculus]
14772	3.43	2.6	2.34	3.93	4.35	3.91	Grk4	-0.620990954	9.03E-16	3.72E-15	NP_001074212.1|2.2e-98|G protein-coupled receptor kinase 4 isoform 2 [Mus musculus]
239852	0	0	0	0.13	0.04	0.06	Zpld1	-5.097927249	4.74E-06	2.63E-05	NP_848835.1|1.3e-239|zona pellucida-like domain-containing protein 1 precursor [Mus musculus]
11517	0.17	0.25	0.35	0.81	1	0.62	Adcyap1r1	-1.613138641	2.46E-28	8.15E-28	NP_001020543.1|5.6e-276|pituitary adenylate cyclase-activating polypeptide type I receptor isoform 2 precursor [Mus musculus]
14735	10.63	8.15	8.44	8.51	9.71	9.77	Gpc4	-0.208160831	3.75E-06	2.07E-05	NP_032176.2|0.0e+00|glypican-4 precursor [Mus musculus]
53885	7.32	6.79	6.75	14.43	12.48	12.18	Nphp1	-0.912537987	3.38E-61	7.73E-61	NP_001277941.1|0.0e+00|nephrocystin-1 isoform b [Mus musculus]
67332	94.13	114.12	126.32	86.47	88.38	63.13	Snrpd3	0.513461282	4.79E-41	1.35E-40	XP_015102623.1|1.7e-65|PREDICTED: small nuclear ribonucleoprotein Sm D3 isoform X1 [Vicugna pacos]
213068	3.01	2.18	2.19	8.45	6.92	7.33	Tmem71	-1.683893363	3.31E-125	4.94E-125	NP_766102.1|2.2e-161|transmembrane protein 71 [Mus musculus]
18198	0.04	0.08	1.79	0.06	0.11	0.13	Musk	2.621336344	3.89E-40	1.11E-39	NP_001032204.2|0.0e+00|muscle, skeletal receptor tyrosine-protein kinase isoform 1 [Mus musculus]
329015	5.44	7.94	5.58	7.64	7.55	5.51	Atg2a	-0.087317836	0.012176541	0.085313985	BAC97942.1|0.0e+00|mKIAA0404 protein, partial [Mus musculus]
66469	4.63	4.85	5.33	11.74	9.96	9.82	Fam213b	-1.077654854	1.14E-20	4.29E-20	NP_079858.2|6.1e-111|prostamide/prostaglandin F synthase [Mus musculus]
74316	26.61	30.1	25.59	29.8	31.81	24.52	Isca2	-0.060716169	0.038677053	0.28699077	BAB22467.1|5.0e-82|unnamed protein product [Mus musculus]
75425	6.27	4.93	5.65	6.59	5.55	7.3	Tti1	-0.227885843	2.25E-06	1.23E-05	NP_083558.1|0.0e+00|TELO2-interacting protein 1 homolog [Mus musculus]
BGI_novel_G000259	5.46	5.61	3.48	9.48	11.26	8.53	BGI_novel_G000259	-1.023720718	3.05E-100	5.24E-100
22190	487.3	626.76	521.43	440.71	432	474.08	Ubc	0.285438805	2.90E-277	2.57E-277	NP_062613.3|0.0e+00|polyubiquitin-C [Mus musculus]
241520	0.11	0.05	0.08	0.37	0.23	0.38	Fam171b	-2.097927249	1.15E-15	4.76E-15	NP_780723.1|0.0e+00|protein FAM171B precursor [Mus musculus]
BGI_novel_G000424	0	0	0	0	0	2.07	BGI_novel_G000424	-4.461098326	0.00016435	0.000987724
12461	103.02	117.12	128.56	73.89	69	61.17	Cct2	0.781197166	0	0	NP_031662.2|2.9e-298|T-complex protein 1 subunit beta [Mus musculus]
14680	0.47	0.33	0.29	0.63	0.82	0.6	Gnal	-0.921448294	4.43E-10	2.11E-09	NP_034437.1|2.3e-220|guanine nucleotide-binding protein G(olf) subunit alpha isoform 1 [Mus musculus]
16889	13.02	11.06	12.33	21.69	20.27	20.33	Lipa	-0.767951684	6.98E-95	1.24E-94	NP_067435.3|4.1e-240|lysosomal acid lipase/cholesteryl ester hydrolase precursor [Mus musculus]
224671	6.22	6.39	5.6	5.26	4.66	5.26	Btbd9	0.274775414	6.30E-12	2.85E-11	ELK00342.1|2.3e-225|BTB/POZ domain-containing protein 9 [Pteropus alecto]
67268	430.71	451.26	416.64	443.47	435.78	449.88	Myl12a	0.001809101	0.110010023	0.881050051	ELK05727.1|1.6e-95|Myosin regulatory light polypeptide 9 [Pteropus alecto]
72137	5.76	6.6	7.15	16.03	15.26	14.45	Wdsub1	-1.214834873	3.73E-99	6.45E-99	AAH50792.1|1.0e-285|Wdsub1 protein, partial [Mus musculus]
17183	16.63	16.63	19.33	43.22	53.61	50.5	Matn4	-1.445934849	0	0	NP_038620.2|0.0e+00|matrilin-4 precursor [Mus musculus]
12364	3	2.4	2.4	8.48	5.5	5.63	Casp12	-1.363890985	3.92E-64	8.72E-64	NP_033938.3|1.3e-245|caspase-12 [Mus musculus]
14344	3.55	2.58	3.04	0.67	0.3	0.29	Fut2	2.892422581	1.03E-94	1.84E-94	NP_061364.2|2.6e-202|galactoside 2-alpha-L-fucosyltransferase 2 [Mus musculus]
13244	51.67	49.69	54.66	57.38	57.37	54.62	Degs1	-0.110063556	1.96E-06	1.07E-05	EDL13111.1|1.1e-176|degenerative spermatocyte homolog 1 (Drosophila), partial [Mus musculus]
326618	344.41	392.22	346.66	243.51	241.79	201.71	Tpm4	0.660409751	0	0	NP_001001491.1|1.1e-119|tropomyosin alpha-4 chain [Mus musculus]
74081	4.42	4.02	4.99	4.63	5.04	5.22	Cep350	-0.14522156	8.41E-07	4.52E-06	NP_001034273.1|0.0e+00|centrosome-associated protein 350 [Mus musculus]
22036	0.68	0.5	0.58	0.78	0.65	0.9	Traip	-0.009571374	0.118816691	0.962957071	NP_035764.2|1.4e-209|E3 ubiquitin-protein ligase TRAIP [Mus musculus]
70591	2.73	1.6	2.1	4.52	4.37	3.49	5730455P16Rik	-0.948162627	5.61E-43	1.55E-42	NP_081748.1|1.1e-225|protein Njmu-R1 [Mus musculus]
268465	0.21	0.13	0.76	0.75	0.37	0.17	Eme1	0.19862018	0.064842525	0.496314889	EDL15939.1|0.0e+00|essential meiotic endonuclease 1 homolog 1 (S. pombe), isoform CRA_c, partial [Mus musculus]
211499	16.46	16.47	17.61	16.75	15.89	15.12	Tmem87a	0.095651362	0.001619018	0.010439648	NP_001103966.1|0.0e+00|transmembrane protein 87A isoform 2 [Mus musculus]
214764	5.65	4.83	5.88	5	4.65	5.39	Edrf1	0.074760655	0.018924306	0.135160651	NP_835216.3|0.0e+00|erythroid differentiation-related factor 1 [Mus musculus]
77794	7.88	5.31	7.27	45.59	57.64	36.27	Adamtsl2	-2.772537977	0	0	EDL08357.1|0.0e+00|ADAMTS-like 2, isoform CRA_b, partial [Mus musculus]
69156	4.99	4.13	5.67	4.66	4.4	4.38	Comtd1	0.146585002	0.009520483	0.06604976	NP_081241.1|2.6e-143|catechol O-methyltransferase domain-containing protein 1 [Mus musculus]
113868	92.81	90.13	87.66	101.52	98.71	99.07	Acaa1a	-0.144331507	2.45E-13	1.07E-12	NP_570934.1|1.7e-233|3-ketoacyl-CoA thiolase A, peroxisomal precursor [Mus musculus]
320405	4.11	3.79	4.32	7.43	9.57	9.02	Cadps2	-1.099601233	9.20E-118	1.43E-117	NP_001239034.1|0.0e+00|calcium-dependent secretion activator 2 isoform 2 [Mus musculus]
117590	0	0	0.19	0.53	0	0.3	Asb10	-2.023926667	2.16E-06	1.18E-05	NP_001297405.1|1.4e-274|ankyrin repeat and SOCS box protein 10 isoform 2 [Mus musculus]
227157	0	0.04	0	0.04	0.37	0.15	Mpp4	-3.881503785	3.97E-08	2.02E-07	NP_001158154.1|0.0e+00|MAGUK p55 subfamily member 4 isoform 1 [Mus musculus]
14528	39.31	44.67	43.98	9.71	7.7	7.83	Gch1	2.337375742	0	0	NP_032128.1|7.1e-130|GTP cyclohydrolase 1 precursor [Mus musculus]
100041734	1.44	1.18	1.04	2.55	2.78	3.27	4930522L14Rik	-1.222622996	2.85E-27	9.61E-27	XP_011247924.1|0.0e+00|PREDICTED: zinc finger protein 431-like isoform X1 [Mus musculus]
239096	1.66	2.03	2.88	1.66	2.01	1.78	Cdh24	0.352862577	2.18E-06	1.19E-05	NP_955764.1|0.0e+00|cadherin-24 precursor [Mus musculus]
15078	323.77	352.84	387.78	438.61	413.18	364.29	H3f3a	-0.181009813	1.15E-42	3.19E-42	XP_020955659.1|3.0e-68|histone H3.3-like [Sus scrofa]
107932	35.3	25.01	26.43	35.47	33.98	37.66	Chd4	-0.31403982	1.75E-72	3.65E-72	BAD90499.1|0.0e+00|mKIAA4075 protein, partial [Mus musculus]
269275	0.01	0	0.01	0.2	0.02	0.01	Acvr1c	-3.133551158	1.27E-09	6.13E-09	NP_001104500.1|1.0e-276|activin receptor type-1C isoform 1 precursor [Mus musculus]
244059	10.19	7.75	8.18	9.98	10.15	11.15	Chd2	-0.29181164	1.15E-37	3.38E-37	NP_001074814.2|0.0e+00|chromodomain-helicase-DNA-binding protein 2 [Mus musculus]
BGI_novel_G000468	0	0	0	0	4.95	0	BGI_novel_G000468	-3.905282171	0.001375581	0.00882356
14686	0	0	0	0.05	0.2	0.06	Gnat2	-4.26785225	0.000374671	0.002307304	EDL01947.1|5.3e-211|mCG4057, isoform CRA_b, partial [Mus musculus]
69226	5.54	4.27	4.17	8.64	7.63	7.27	Snx24	-0.765944964	1.24E-24	4.37E-24	XP_006526283.1|1.7e-134|PREDICTED: sorting nexin-24 isoform X1 [Mus musculus]
56279	1.2	0.98	2.07	4.33	3.26	4.35	Fam69b	-1.464308942	8.35E-29	2.75E-28	NP_062807.2|9.9e-257|protein FAM69B precursor [Mus musculus]
545667	1.33	1.58	1.66	1.67	1.54	1.33	Fam159a	-0.628441965	3.12E-06	1.71E-05	NP_001092773.1|5.7e-105|membrane protein FAM159A [Mus musculus]
60365	22	28.71	24.75	24.05	24.7	21.13	Rbm8a	0.116600319	5.21E-05	0.000304436	NP_001030401.1|5.9e-94|RNA-binding protein 8A [Bos taurus]
117606	3.13	1.86	2.87	12.27	11.81	13.59	Boc	-2.193914945	0	0	NP_766094.1|0.0e+00|brother of CDO precursor [Mus musculus]
108168959	0.06	0.19	0.12	0.04	0.2	0	LOC108168959	0.657128803	0.034951077	0.257466227	XP_017175985.1|4.9e-125|PREDICTED: spidroin-2-like [Mus musculus]
22070	1418.42	1857.4	1851.15	1932.65	1911.43	1712.21	Tpt1	-0.102673804	9.39E-55	2.28E-54	XP_012362357.1|2.5e-98|PREDICTED: translationally-controlled tumor protein isoform X2 [Nomascus leucogenys]
279029	0.08	0.02	0	0.15	0.18	0.78	Stkld1	-3.419855343	5.17E-10	2.47E-09	EDL08348.1|0.0e+00|gene model 711, (NCBI), isoform CRA_b, partial [Mus musculus]
70428	7.6	7.37	8.13	7.75	7.73	6.08	Polr3b	0.05746101	0.028882619	0.210387222	NP_081699.1|0.0e+00|DNA-directed RNA polymerase III subunit RPC2 [Mus musculus]
242425	0	0.01	0	0	0.06	0	Gabbr2	-2.419855343	0.010902437	0.076053828	NP_001074610.1|0.0e+00|gamma-aminobutyric acid type B receptor subunit 2 precursor [Mus musculus]
385377	0.07	0	0	0.02	0	0.04	Pnma5	0.317110251	0.097471232	0.772304572	NP_001093931.1|0.0e+00|paraneoplastic antigen-like protein 5 [Mus musculus]
20168	69.32	71.04	73.63	82.28	83.45	79.72	Rtn3	-0.192483384	4.95E-29	1.62E-28	EDL33307.1|0.0e+00|reticulon 3, isoform CRA_b, partial [Mus musculus]
79202	3.66	3.27	3.54	3.17	3.32	4.44	Tnfrsf22	-0.065859322	0.04273698	0.318451655	XP_728120.1|2.1e-146|RNase H, partial [Plasmodium yoelii yoelii 17XNL]
102637099	5.17	5.84	3.97	5.7	6.57	6.16	Gm38495	-0.310044896	7.49E-16	3.08E-15	EDK99196.1|3.2e-209|AP2 associated kinase 1 [Mus musculus]
268379	0.91	0.35	0.67	0.04	0.02	0.02	Abca13	4.668529642	7.19E-139	1.00E-138	NP_839990.2|0.0e+00|ATP-binding cassette sub-family A member 13 [Mus musculus]
216829	3.51	4.28	6.14	9.16	10.56	8.63	Mmgt2	-0.995108027	9.46E-37	2.81E-36	NP_778167.1|5.8e-64|membrane magnesium transporter 2 precursor [Mus musculus]
70701	1.27	1.57	0.96	1.58	1.6	1.53	Nipal1	-0.307935945	0.000539265	0.003353875	NP_001074674.1|3.6e-226|magnesium transporter NIPA3 [Mus musculus]
68145	1.71	1.22	1.49	3.41	2.69	3.11	Etaa1	-1.043320918	5.52E-30	1.79E-29	NP_080852.2|0.0e+00|ewing's tumor-associated antigen 1 homolog [Mus musculus]
18799	5.21	4.66	6.08	8.55	8.38	9.75	Plcd1	-0.743062558	1.57E-36	4.69E-36	NP_001280577.1|0.0e+00|1-phosphatidylinositol 4,5-bisphosphate phosphodiesterase delta-1 isoform 1 [Mus musculus]
66797	0	0.01	0	0.03	0.07	0.03	Cntnap2	-3.311795598	0.000834082	0.005255303	BAC98042.1|0.0e+00|mKIAA0868 protein, partial [Mus musculus]
14938	10.01	15.95	9.34	61.86	43.4	29.35	Gzma	-1.919329945	1.91E-213	2.02E-213	NP_034500.1|7.6e-155|granzyme A precursor [Mus musculus]
21855	11.62	15.93	15.98	14.65	19.12	15.39	Timm17b	-0.189862617	7.40E-05	0.000435959	NP_035721.1|8.1e-89|mitochondrial import inner membrane translocase subunit Tim17-B isoform 1 [Mus musculus]
100503583	0.1	0	0	0	0.43	0	Fsbp	-2.285554252	1.74E-07	9.05E-07	NP_001243071.1|4.1e-159|fibrinogen silencer-binding protein [Mus musculus]
244721	0.87	1.05	1.02	1.71	2.01	1.7	Zfp846	-1.00847338	2.46E-23	8.81E-23	NP_766507.2|0.0e+00|zinc finger protein 846 [Mus musculus]
11687	0.06	0.1	0.06	0.1	0.08	0.11	Alox15	-0.390201275	0.023604325	0.170432333	XP_006532099.1|0.0e+00|PREDICTED: arachidonate 15-lipoxygenase isoform X1 [Mus musculus]
223669	5.41	6.19	6.69	5.17	5.92	7.18	Zfp7	0.082646385	0.020062753	0.143733527	EDL29622.1|0.0e+00|zinc finger protein 7, isoform CRA_c, partial [Mus musculus]
22065	0.28	0.09	0.15	1.19	1.39	1.06	Trpc3	-2.848899701	1.81E-47	4.76E-47	NP_062383.2|0.0e+00|short transient receptor potential channel 3 [Mus musculus]
17155	15.05	13.09	18.55	17.6	16.34	19.42	Man1a	-0.210000057	1.25E-12	5.57E-12	XP_006512631.1|0.0e+00|PREDICTED: mannosyl-oligosaccharide 1,2-alpha-mannosidase IA isoform X1 [Mus musculus]
66313	18	17.43	16.63	28.29	30.45	30.82	Smurf2	-0.78774755	6.54E-254	6.17E-254	NP_079757.2|0.0e+00|E3 ubiquitin-protein ligase SMURF2 [Mus musculus]
66653	6.58	7.59	6.5	7.67	5.19	6.36	Brf2	0.039117622	0.081865184	0.638568592	NP_079962.1|1.5e-237|transcription factor IIIB 50 kDa subunit [Mus musculus]
21753	35.17	37	37.33	12.71	12.12	12.39	Tes	1.560745948	0	0	NP_997059.1|2.4e-259|testin [Mus musculus]
226757	31.82	23.52	26.59	25.63	24.3	21.83	Wdr26	0.076227293	1.73E-05	9.87E-05	XP_007481539.1|0.0e+00|PREDICTED: WD repeat-containing protein 26 isoform X3 [Monodelphis domestica]
225339	15.93	13.21	15.53	14.27	12.81	13.14	Ammecr1l	0.146342701	1.85E-07	9.68E-07	NP_001229359.1|1.7e-230|AMMECR1-like protein isoform 1 [Mus musculus]
64451	7.46	4.82	4.74	7.4	9.79	8.5	Dip2a	-0.611603316	1.07E-58	2.51E-58	NP_001074888.2|0.0e+00|disco-interacting protein 2 homolog A [Mus musculus]
207175	2.74	5.17	4.84	11.42	9.78	6.29	Cetn4	-1.11510273	9.66E-26	3.33E-25	NP_665824.1|2.7e-85|centrin-4 [Mus musculus]
22381	100.21	120.45	124.33	136.43	118.58	100.66	Wbp5	-0.028692119	0.033882467	0.249213579	NP_035842.1|2.8e-47|transcription elongation factor A protein-like 9 [Mus musculus]
209760	0.98	0.75	1.19	1.14	1.13	0.81	Tmc7	-0.063041731	0.077172741	0.598983086	NP_766064.2|0.0e+00|transmembrane channel-like protein 7 [Mus musculus]
26951	7.43	10.19	9.35	13.66	15.07	12.49	Zw10	-0.613618767	7.90E-48	2.07E-47	NP_036169.1|0.0e+00|centromere/kinetochore protein zw10 homolog [Mus musculus]
19132	0.03	0	0.55	0.18	0.4	0.22	Prph	-0.381720215	0.046148626	0.345802497	NP_001157060.1|3.7e-268|peripherin isoform 2 [Mus musculus]
105242467	0.68	1.04	1.5	4.79	4.91	3.81	Gm38717	-1.934787547	6.82E-85	1.30E-84	XP_011236714.1|0.0e+00|PREDICTED: uncharacterized protein Gm38717 isoform X1 [Mus musculus]
68338	1.87	1.03	0.44	0.83	1.81	1.99	Golt1a	-0.424469321	0.004437037	0.02975146	NP_080956.1|4.5e-64|vesicle transport protein GOT1A [Mus musculus]
233005	0	0.1	0	0	0	0.04	Cyp2a22	1.487035252	0.045080936	0.337315703	EDL24209.1|8.9e-167|mCG133379, isoform CRA_b [Mus musculus]
22640	6.78	6.52	6.17	5.23	5.5	4.45	Zfp1	0.359129189	1.18E-06	6.37E-06	BAE32201.1|1.6e-277|unnamed protein product, partial [Mus musculus]
72080	0.26	0.65	0.61	0.93	0.85	0.6	Sapcd2	-0.748478091	2.43E-05	0.00013947	NP_001074554.1|6.5e-234|suppressor APC domain-containing protein 2 isoform a [Mus musculus]
BGI_novel_G000358	1.37	1.84	1.86	0.58	0.45	0.69	BGI_novel_G000358	1.574778147	5.40E-10	2.58E-09
22704	5.14	5.46	5.57	7.61	8	9.14	Zfp46	-0.627781632	5.92E-44	1.62E-43	BAD32518.1|4.8e-288|mKIAA1710 protein, partial [Mus musculus]
329731	0.15	0.19	0.27	0.32	0.17	0.13	Fam19a3	-0.001711933	0.122326476	0.994814216	EDL07567.1|2.9e-98|RIKEN cDNA 7530404M11, partial [Mus musculus]
67755	32.93	29.81	30.21	39.87	41.5	37.79	Ddx47	-0.358926675	1.25E-27	4.21E-27	NP_080636.2|1.0e-251|probable ATP-dependent RNA helicase DDX47 [Mus musculus]
80284	25.96	27.27	24.03	32.02	34.22	25.82	Smim12	-0.249468458	1.34E-07	6.96E-07	OBS60260.1|2.5e-56|hypothetical protein A6R68_08617, partial [Neotoma lepida]
209590	0.36	0.21	0.16	0.17	0.02	0.08	Il23r	1.449560547	0.000134738	0.000806792	NP_653131.2|0.0e+00|interleukin-23 receptor [Mus musculus]
70419	0.17	0.17	0.03	0.84	0.58	0.86	2810408A11Rik	-2.747020087	3.56E-13	1.56E-12	NP_001303625.1|2.6e-227|protein phosphatase inhibitor 2-like isoform 2 [Mus musculus]
BGI_novel_G000786	2.86	0.92	1.96	1.45	1.25	2.53	BGI_novel_G000786	0.111904013	0.018939767	0.135279588
20924	38.86	36.06	38.46	36.58	35.07	39.98	Supt5	0.024429608	0.036377606	0.268563382	AAH57449.1|0.0e+00|Supt5h protein, partial [Mus musculus]
59025	14.62	15.95	19.3	17.8	14.05	13.4	Usp14	0.196031299	1.41E-07	7.33E-07	EDL23001.1|4.0e-291|ubiquitin specific peptidase 14, isoform CRA_a, partial [Mus musculus]
BGI_novel_G000778	2.01	2.4	1.12	0.11	0.18	0.41	BGI_novel_G000778	2.958768117	2.89E-52	7.22E-52
319171	0.88	0	0	0.93	0	0.85	Hist1h2ap	-1.07266049	0.018914378	0.135072738	XP_020008928.1|7.1e-64|histone H2A type 1-like [Castor canadensis]
380928	63.13	60.43	50.3	93.16	93.81	109.25	Lmo7	-0.760666434	0	0	BAC98041.1|0.0e+00|mKIAA0858 protein, partial [Mus musculus]
68977	12.32	6.06	5.47	18.38	16.22	17.68	Haghl	-1.141022861	8.08E-68	1.75E-67	NP_001258363.1|5.8e-130|hydroxyacylglutathione hydrolase-like protein isoform b [Mus musculus]
13105	0.03	0	0.16	0	0	0.06	Cyp2d9	1.709427673	0.014847575	0.104989434	NP_034136.2|1.2e-299|cytochrome P450 2D9 [Mus musculus]
BGI_novel_G000144	22.34	22.39	27.28	35.72	45.38	30	BGI_novel_G000144	-0.614062778	4.28E-63	9.63E-63
330096	0.08	0.04	0.09	0.15	0.05	0.09	Shisa3	-0.469896026	0.041768413	0.311009144	NP_001028587.1|5.8e-135|protein shisa-3 homolog precursor [Mus musculus]
17227	0.11	0	0	0.93	0.28	1.24	Mcpt4	-4.557358867	1.73E-12	7.74E-12	NP_034909.2|1.9e-141|mast cell protease 4 precursor [Mus musculus]
381605	15.9	14.93	10.63	5.9	6.47	7	Tbc1d2	1.122984878	2.33E-142	3.19E-142	EDL02362.1|3.4e-268|mCG119311 [Mus musculus]
23850	0.22	0.31	0.43	0.06	0.03	0.15	Pappa2	2.053236825	2.58E-22	9.43E-22	NP_001078845.1|0.0e+00|pappalysin-2 precursor [Mus musculus]
407823	7.72	5.12	6.68	9.48	8.78	8.94	Baz2b	-0.481515958	5.77E-51	1.46E-50	NP_001001182.2|0.0e+00|bromodomain adjacent to zinc finger domain protein 2B [Mus musculus]
109778	18.16	16.67	18.74	19.23	17.48	14.6	Blvra	0.065418966	0.034924407	0.257238363	BAB21950.1|2.4e-142|unnamed protein product [Mus musculus]
56434	27.77	28.69	29.2	57.01	50.58	44.89	Tspan3	-0.824832103	1.10E-145	1.48E-145	NP_062767.3|2.4e-139|tetraspanin-3 [Mus musculus]
268729	1.54	0.56	1.3	2.94	2.53	2.48	Gm626	-1.232856829	2.29E-56	5.50E-56	XP_017171733.1|0.0e+00|PREDICTED: FERM and PDZ domain-containing protein 2 [Mus musculus]
BGI_novel_G000838	1.01	1.03	0	0.1	0.46	0.37	BGI_novel_G000838	1.062658414	0.000119101	0.000710858
54387	10.05	8.13	9.8	10.7	9.44	10.37	Mcm3ap	-0.144052107	4.47E-06	2.47E-05	BAC65595.1|0.0e+00|mKIAA0572 protein, partial [Mus musculus]
109181	7.17	5.69	6.61	7.5	6.84	6.97	Trip11	-0.126667834	1.08E-05	6.11E-05	NP_082722.1|0.0e+00|thyroid receptor-interacting protein 11 [Mus musculus]
74068	0	0	0	0.16	0.2	0.08	Asz1	-4.557358867	0.000104596	0.000622355	NP_076218.3|5.5e-184|ankyrin repeat, SAM and basic leucine zipper domain-containing protein 1 [Mus musculus]
BGI_novel_G000776	0.89	0	0.23	0	0.37	1.48	BGI_novel_G000776	-0.805396152	7.00E-06	3.91E-05
233826	0.37	1.01	0.67	0.69	0.83	0.54	Palb2	-0.343039746	0.009820941	0.068206739	NP_001074707.1|0.0e+00|partner and localizer of BRCA2 isoform 1 [Mus musculus]
70359	8.53	9.77	8.69	9.2	10.81	8.61	Gtpbp3	-0.072551533	0.018947648	0.135361432	NP_115933.2|3.9e-277|tRNA modification GTPase GTPBP3, mitochondrial precursor [Mus musculus]
74558	54.7	102.86	76.75	110.77	60.78	38.56	Gvin1	0.20524104	6.20E-48	1.62E-47	NP_083276.2|0.0e+00|interferon-induced very large GTPase 1 [Mus musculus]
17384	0.03	0.11	0.25	0.03	0	0.03	Mmp10	2.808963347	0.000209581	0.001268503	NP_062344.1|2.1e-289|stromelysin-2 preproprotein [Mus musculus]
234371	16.31	12.83	11.42	13.88	13.96	14.22	Tmem161a	-0.060523986	0.018041957	0.128591135	EDL28790.1|1.5e-255|transmembrane protein 161A, isoform CRA_a, partial [Mus musculus]
229512	24.73	20.04	20.55	18.25	18.31	21.11	Smg5	0.15652477	3.83E-10	1.83E-09	BAC98096.1|0.0e+00|mKIAA1089 protein, partial [Mus musculus]
433597	0	0	0	0	0	0.08	Gm5538				NP_001095001.1|9.1e-237|uncharacterized protein LOC433597 [Mus musculus]
231798	40.14	37.51	34.63	49.58	52.08	56.45	Lrch4	-0.609080033	1.22E-155	1.59E-155	NP_001162123.1|0.0e+00|leucine-rich repeat and calponin homology domain-containing protein 4 isoform 2 [Mus musculus]
17110	156.46	151.34	156.04	514.99	544.36	566.08	Lyz1	-1.808019911	0	0	NP_038618.1|5.7e-82|lysozyme C-1 precursor [Mus musculus]
664883	0.42	0.38	0.64	1.95	1.95	2.81	Nova1	-2.300690863	3.38E-68	7.27E-68	NP_067336.1|2.8e-268|RNA-binding protein Nova-1 [Mus musculus]
70859	1.27	1.33	0.72	0.05	0.33	0.29	Lrrc63	2.397767914	3.51E-20	1.33E-19	NP_081857.1|0.0e+00|leucine-rich repeat-containing protein 63 [Mus musculus]
108672	0.8	0.32	0.4	0.74	0.68	0.57	Zdhhc15	-0.394544255	0.000908287	0.005740398	NP_780567.1|1.0e-196|palmitoyltransferase ZDHHC15 [Mus musculus]
224014	1.97	1.7	1.73	2.41	1.55	1.53	Fgd4	-0.007311368	0.113324822	0.91106159	NP_001288746.1|0.0e+00|FYVE, RhoGEF and PH domain-containing protein 4 isoform 1 [Mus musculus]
244562	0.01	0.03	0.07	0.1	0.15	0.04	Abcc12	-1.32031967	0.002507275	0.016390407	NP_766500.3|0.0e+00|multidrug resistance-associated protein 9 [Mus musculus]
104082	2.73	1.91	2.68	2.96	2.75	3.29	Wdr7	-0.299289544	4.73E-08	2.42E-07	NP_001014981.1|0.0e+00|WD repeat-containing protein 7 [Mus musculus]
75906	1	1.05	1.44	3.37	4.91	3.26	Fam184a	-1.562651872	5.88E-81	1.16E-80	NP_001074897.1|0.0e+00|protein FAM184A [Mus musculus]
12522	33.39	62.35	24.11	7.74	8.25	6.41	Cd83	2.410267012	0	0	NP_001276844.1|4.2e-74|CD83 antigen isoform 2 precursor [Mus musculus]
94185	9.73	8.06	11.5	12.11	11.51	13.35	Tnfrsf21	-0.327932854	1.26E-16	5.09E-16	NP_848704.1|0.0e+00|tumor necrosis factor receptor superfamily member 21 precursor [Mus musculus]
72429	8.49	8.52	9.97	8.41	8.59	7.51	Dnajc25	0.163967137	0.002229448	0.014531122	EDL02216.1|1.4e-138|mCG19330, partial [Mus musculus]
66707	0.25	0.03	0.31	0.63	0.72	0.98	Nkapl	-1.95037006	4.55E-09	2.24E-08	NP_079995.2|2.7e-213|NKAP-like protein [Mus musculus]
14950	160.23	170.94	137.47	75.49	74.92	73.44	H13	0.942468427	0	0	NP_001153024.1|1.5e-126|minor histocompatibility antigen H13 isoform 3 [Mus musculus]
329628	0.54	0.18	0.29	1.74	2.02	2.25	Fat4	-2.607099821	0	0	NP_899044.3|0.0e+00|protocadherin Fat 4 precursor [Mus musculus]
BGI_novel_G000537	0.29	0.15	0	0	0	0	BGI_novel_G000537	5.131660674	1.96E-06	1.07E-05
242362	2.45	1.81	2.07	4.91	4.79	4.14	Manea	-1.122100922	2.05E-63	4.59E-63	NP_766453.2|1.0e-279|glycoprotein endo-alpha-1,2-mannosidase [Mus musculus]
328780	0	0	0	0	0.06	0.06	Prss34				EDL22416.1|7.2e-204|protease, serine, 34, partial [Mus musculus]
70312	20.59	19.9	19.18	24.69	25.68	23.98	Cactin	-0.318970452	1.58E-22	5.76E-22	NP_081657.1|0.0e+00|cactin [Mus musculus]
117148	0.4	0.19	0.39	1.09	2.44	0.34	Necab2	-2.027537921	4.24E-11	1.97E-10	EDL11598.1|6.2e-176|EF hand calcium binding protein 2, partial [Mus musculus]
66177	53.44	50.64	53.75	55.63	64.88	63.06	Ubl5	-0.162868615	2.20E-08	1.11E-07	NP_001297675.1|1.2e-60|ubiquitin-like protein 5 isoform 1 [Mus musculus]
69035	36.39	25.51	31.06	55.57	58.21	55.84	Zdhhc3	-0.810822466	0	0	EDL09079.1|3.9e-127|zinc finger, DHHC domain containing 3, isoform CRA_g, partial [Mus musculus]
BGI_novel_G000178	0	0	0	0	0.16	0	BGI_novel_G000178
73649	0.94	0.38	0.75	3.07	3.84	4.03	Cybrd1	-2.411379561	4.40E-164	5.55E-164	NP_082869.2|2.1e-159|cytochrome b reductase 1 [Mus musculus]
102032	8	6.7	6.32	14.88	10.1	9.36	Smim19	-0.706502307	7.24E-22	2.66E-21	EDL32889.1|2.7e-72|expressed sequence AI316807, isoform CRA_a, partial [Mus musculus]
93746	0.06	0.23	0.86	0	0	0	Gprc5d	6.111526117	1.10E-10	5.16E-10	NP_001192325.1|2.0e-194|G-protein coupled receptor family C group 5 member D isoform 1 [Mus musculus]
71805	10.25	6.89	10.09	9.03	9.07	7.87	Nup93	0.067321266	0.027139838	0.19713125	EDL11120.1|0.0e+00|nucleoporin 93, isoform CRA_a, partial [Mus musculus]
75687	28.71	27.82	25.21	37.36	45.8	50.24	Fam65a	-0.704814316	4.42E-248	4.22E-248	BAC65855.1|0.0e+00|mKIAA1930 protein, partial [Mus musculus]
14559	0.15	0.07	0.7	1.65	1.63	1.77	Gdf1	-2.747020087	5.97E-35	1.81E-34	NP_032133.2|4.6e-210|embryonic growth/differentiation factor 1 precursor [Mus musculus]
230376	2.73	1.94	1.9	2.6	2.73	2.46	Haus6	-0.256015903	6.08E-05	0.000356405	NP_775576.2|0.0e+00|HAUS augmin-like complex subunit 6 [Mus musculus]
70357	0.07	0.08	0.14	0.06	0	0.04	Kcnip1	1.487035252	0.013715195	0.096538325	KFO34145.1|9.7e-113|Kv channel-interacting protein 1 [Fukomys damarensis]
15366	0.35	0.41	0.89	1.05	0.26	0.4	Hmmr	0.004547828	0.120561408	0.978885595	NP_038580.2|0.0e+00|hyaluronan mediated motility receptor [Mus musculus]
68927	12.26	14.8	12.66	12.18	12.59	12.53	Ptcd2	0.09189731	0.014773884	0.104448431	NP_081149.1|5.8e-212|pentatricopeptide repeat-containing protein 2, mitochondrial [Mus musculus]
279561	0	0.01	0.06	0.07	0.02	0.01	Wnk3	-0.249930342	0.076642125	0.593521074	NP_001258607.1|0.0e+00|serine/threonine-protein kinase WNK3 isoform 1 [Mus musculus]
20630	53.79	54.73	50.79	41.63	43.68	37.09	Snrpc	0.384971511	3.54E-17	1.42E-16	XP_011800797.1|1.3e-89|PREDICTED: U1 small nuclear ribonucleoprotein C [Colobus angolensis palliatus]
14176	0.02	0	0.02	0.14	0.06	0	Fgf5	-2.40389777	0.001992602	0.012938142	NP_001264197.1|2.3e-60|fibroblast growth factor 5 isoform 2 precursor [Mus musculus]
72144	9.14	10.04	9.68	10.41	11.39	10.16	Slc37a3	-0.147568624	3.17E-05	0.000183295	EDL13613.1|1.3e-292|solute carrier family 37 (glycerol-3-phosphate transporter), member 3, isoform CRA_b, partial [Mus musculus]
102640586	0.02	0	0	0.05	0	0.16	LOC102640586	-3.26785225	0.000874574	0.005520652	XP_006534674.1|2.3e-141|PREDICTED: collagen alpha-1(II) chain-like [Mus musculus]
67011	13.81	15.12	14.83	13	12.56	10.16	Mettl6	0.284117474	9.22E-09	4.59E-08	EDL24810.1|5.6e-156|methyltransferase like 6, isoform CRA_b, partial [Mus musculus]
107477	0.69	1.02	1.9	1.24	1.3	1.59	Guca1b	-0.152789184	0.051695219	0.390385254	NP_666191.1|4.8e-113|guanylyl cyclase-activating protein 2 [Mus musculus]
13618	3.86	2.43	3.04	25.29	32.62	30.29	Ednrb	-3.32609505	0	0	EDL00505.1|1.2e-263|endothelin receptor type B, isoform CRA_b, partial [Mus musculus]
225215	26.52	37.43	30.87	29.54	31.25	26.08	Rsl24d1	0.133487819	9.97E-05	0.00059228	XP_019824362.1|2.6e-86|PREDICTED: probable ribosome biogenesis protein RLP24 [Bos indicus]
233908	117.17	88.61	98.45	99.31	90.6	98.3	Fus	-0.010014607	0.065835397	0.504476762	EDL17620.1|1.5e-272|fusion, derived from t(12;16) malignant liposarcoma (human), isoform CRA_f, partial [Mus musculus]
235345	5.93	5.88	7.75	11.9	10.78	11.82	4833427G06Rik	-0.814473301	8.80E-19	3.43E-18	NP_808370.1|2.0e-85|UPF0722 protein C11orf88 homolog [Mus musculus]
22688	3.32	2.56	2.64	3.47	3.02	2.91	Zfp26	-0.167045609	0.000308426	0.001884102	NP_035883.2|0.0e+00|zinc finger protein 26 [Mus musculus]
26896	6.31	4.78	5.78	6	6.3	6.07	Med14	-0.004676188	0.113005814	0.90829377	NP_001041673.1|0.0e+00|mediator of RNA polymerase II transcription subunit 14 isoform a [Mus musculus]
BGI_novel_G000081	5.57	5.39	5.21	3.84	3.94	7.02	BGI_novel_G000081	0.119041232	0.001520122	0.009782138
89867	0.17	0.08	0.15	3.72	3.75	4.54	Sec16b	-4.901098422	1.92E-247	1.83E-247	BAD32580.1|0.0e+00|mKIAA1928 protein, partial [Mus musculus]
75087	0	0	0	0.12	0.36	0.91	4930505A04Rik	-5.682889749	4.22E-08	2.15E-07	NP_001093864.1|4.0e-133|uncharacterized protein C2orf73 homolog [Mus musculus]
218699	33.08	30.17	33.38	36.09	28.41	30.49	Pxk	0.024498434	0.048495644	0.364413807	EDL20582.1|2.2e-309|PX domain containing serine/threonine kinase, isoform CRA_a, partial [Mus musculus]
103161	0.13	0.05	0	0	0.18	0.18	Apof	-1.097927249	0.012866329	0.090337781	NP_598758.1|7.8e-184|apolipoprotein F precursor [Mus musculus]
245877	86.94	87.43	82.62	86.77	97.95	100.88	Map7d1	-0.156912505	3.43E-27	1.16E-26	EDL30296.1|0.0e+00|arginine/proline rich coiled-coil 1, isoform CRA_b, partial [Mus musculus]
11977	5.84	4.85	5.13	7.31	6.81	7.72	Atp7a	-0.469603342	1.53E-40	4.33E-40	EDL14062.1|0.0e+00|ATPase, Cu++ transporting, alpha polypeptide, isoform CRA_b, partial [Mus musculus]
66395	97.83	90.82	66.37	129.86	129.78	155.43	Ahnak	-0.695039872	0	0	NP_001273447.1|7.5e-94|neuroblast differentiation-associated protein AHNAK isoform 4 [Mus musculus]
67988	12.08	11.57	12.64	18.88	16.1	15.27	Tmx3	-0.464155442	6.73E-50	1.72E-49	BAC98261.1|7.1e-276|mKIAA1830 protein, partial [Mus musculus]
53381	21.32	15.27	17.13	39.45	46.84	34.06	Prdx4	-1.164535458	1.29E-108	2.10E-108	NP_001300640.1|1.1e-157|peroxiredoxin-4 isoform 1 precursor [Mus musculus]
244329	0.99	0.95	1.17	0.62	0.72	0.98	Mcph1	0.426734742	9.13E-05	0.000540648	NP_775281.2|0.0e+00|microcephalin [Mus musculus]
13417	0.24	0.13	0.14	1.16	1.32	2.14	Dnah8	-2.31919913	3.55E-58	8.36E-58	NP_038839.2|0.0e+00|dynein heavy chain 8, axonemal [Mus musculus]
69583	7.92	6.85	8.86	9.02	11.35	12.46	Tnfsf13	-0.472075301	2.60E-13	1.14E-12	NP_001152977.1|9.9e-135|tumor necrosis factor ligand superfamily member 13 isoform 2 [Mus musculus]
67246	22.81	24.18	21.79	20.27	18.82	20.41	2810474O19Rik	0.208046858	8.67E-22	3.20E-21	BAD90453.1|0.0e+00|mKIAA1551 protein, partial [Mus musculus]
20354	24.19	18.26	20.82	11.94	8.79	9.91	Sema4d	1.049561978	4.74E-242	4.62E-242	NP_038688.2|0.0e+00|semaphorin-4D precursor [Mus musculus]
70285	16.09	17.12	18.78	17.65	18.97	18.52	Rpf1	-0.080323203	0.019463012	0.139270639	NP_081608.1|2.0e-110|ribosome production factor 1 isoform 1 [Mus musculus]
218454	3.76	4.66	4.11	2.3	2.36	2.14	Lhfpl2	0.909127509	7.88E-40	2.25E-39	NP_766177.1|1.0e-120|lipoma HMGIC fusion partner-like 2 protein [Mus musculus]
241547	2.03	2.21	2.72	2.85	2.91	3.06	Harbi1	-0.268067175	0.001878929	0.012173022	NP_848839.2|4.4e-203|putative nuclease HARBI1 [Mus musculus]
210105	2.84	2.73	2.48	1.94	2.39	1.69	Zfp719	0.456187665	5.78E-10	2.77E-09	NP_766070.1|0.0e+00|zinc finger protein 719 [Mus musculus]
105247180	0.37	0.26	0.21	0.31	0.24	1.7	Gm42323	-0.285999597	0.027231919	0.197898015	XP_011248666.1|3.6e-136|PREDICTED: uncharacterized protein Gm42323 isoform X1 [Mus musculus]
102371	9.79	8.53	6.46	76.97	74.93	67.1	Myzap	-3.155569016	0	0	NP_001028380.1|8.4e-246|myocardial zonula adherens protein precursor [Mus musculus]
330788	4.15	2.95	4.38	5.65	6.17	5.3	Zfp866	-0.570694504	3.41E-32	1.07E-31	NP_808567.2|0.0e+00|zinc finger protein 866 [Mus musculus]
208846	8.17	8.75	8.66	16.59	16.8	17.57	Daam1	-0.983441234	2.72E-235	2.69E-235	BAC97995.1|0.0e+00|mKIAA0666 protein, partial [Mus musculus]
114584	196.35	238.84	243.31	125.49	108.2	100.79	Clic1	1.033686707	0	0	NP_254279.1|3.3e-137|chloride intracellular channel protein 1 [Mus musculus]
30938	7.1	4.83	5.16	2.48	2.7	2.27	Fgd3	1.106839502	1.19E-60	2.74E-60	NP_056574.2|0.0e+00|FYVE, RhoGEF and PH domain-containing protein 3 [Mus musculus]
237558	0	0.09	0.08	0	0	0	Myrfl	4.487035252	9.70E-05	0.00057537	NP_001028505.1|0.0e+00|myelin regulatory factor-like protein [Mus musculus]
57782	4.47	3.14	2.88	4.43	6.1	4.61	Rbak	-0.517876376	8.75E-18	3.46E-17	XP_006504786.1|0.0e+00|PREDICTED: RB-associated KRAB zinc finger protein isoform X1 [Mus musculus]
27057	27.61	21.99	29.63	28.05	25.73	25.36	Ncoa4	0.002854276	0.113783379	0.915464144	EDL24830.1|0.0e+00|nuclear receptor coactivator 4, partial [Mus musculus]
69286	0	0	0	0	0.25	0	Glipr1l1				NP_081294.1|9.9e-142|GLIPR1-like protein 1 precursor [Mus musculus]
12842	30.08	23.16	25.24	90.31	73.9	79.75	Col1a1	-1.640207935	0	0	NP_031768.2|0.0e+00|collagen alpha-1(I) chain preproprotein [Mus musculus]
101055731	0	0	0	0	0.69	0	Gm29719	-5.29799211	1.13E-06	6.11E-06	BAD21424.1|9.8e-120|mFLJ00307 protein, partial [Mus musculus]
665858	0	0	0	0.04	0	0.03	Gm7827				XP_017168421.1|0.0e+00|PREDICTED: uncharacterized protein LOC665858 isoform X1 [Mus musculus]
71984	5.34	5.27	3.69	4.58	6.3	7.4	Sars2	-0.333244236	2.19E-05	0.000125223	BAA99558.1|2.3e-154|mitochondrial seryl-tRNA synthetase [Mus musculus]
16673	0.06	0	0.21	0.1	0.06	0.03	Krt36	0.639038346	0.050819803	0.383226153	NP_001167570.1|3.5e-265|keratin, type I cuticular Ha6 [Mus musculus]
68375	86.37	101.29	105.07	99.6	99.02	88.78	Ndufa8	0.039393343	0.032222303	0.236307443	EDL08665.1|4.8e-110|NADH dehydrogenase (ubiquinone) 1 alpha subcomplex, 8 [Mus musculus]
11772	32.21	29.13	30.45	28.38	29.43	31.41	Ap2a2	0.048750301	0.003553433	0.023614232	BAD32332.1|0.0e+00|mKIAA0899 protein, partial [Mus musculus]
30960	113.23	113.28	110.39	104.63	91.08	87.71	Vapa	0.253845222	1.89E-37	5.55E-37	NP_001342331.1|6.2e-158|vesicle-associated membrane protein-associated protein A isoform 1 [Mus musculus]
320007	1.67	1.59	1.18	1.59	1.95	1.64	Sidt1	-0.169426769	0.011458672	0.080114316	NP_001152891.1|0.0e+00|SID1 transmembrane family member 1 isoform 1 precursor [Mus musculus]
224997	0.03	0	0	0.08	0.02	0.01	Dlgap1	-1.972396366	0.003099511	0.020465347	BAD90519.1|0.0e+00|mKIAA4162 protein, partial [Mus musculus]
11482	82.28	77.63	70.67	174.27	198.93	211.28	Acvrl1	-1.346445579	0	0	EDL04064.1|0.0e+00|activin A receptor, type II-like 1, isoform CRA_c, partial [Mus musculus]
193736	2.44	2.27	3.13	2.76	3.1	4.27	Zbtb12	-0.343787749	0.000299977	0.001830738	NP_942589.3|2.6e-256|zinc finger and BTB domain-containing protein 12 [Mus musculus]
226245	2.68	4.41	1.86	0.23	0.23	0.15	Plekhs1	3.867458996	7.14E-92	1.30E-91	EDL01758.1|4.0e-291|RIKEN cDNA 9930023K05, isoform CRA_b, partial [Mus musculus]
382062	42.92	40.24	40.3	12.81	11.13	8.44	AB124611	1.94020788	0	0	EDL25200.1|1.7e-120|cDNA sequence AB124611, partial [Mus musculus]
13138	48.59	31.87	30.62	86.4	80.06	92.35	Dag1	-1.239492981	0	0	NP_034147.1|0.0e+00|dystroglycan preproprotein [Mus musculus]
105594	0.09	0.21	0.43	0	0.47	0.03	Cphx1	0.60251247	0.025169302	0.18218462	NP_780551.1|1.7e-99|cytoplasmic polyadenylated homeobox 1 [Mus musculus]
269033	4.83	5.84	6.59	7.74	6.92	7.73	4930503L19Rik	-0.333154082	4.98E-10	2.38E-09	NP_766555.1|4.3e-306|lung adenoma susceptibility protein 2 precursor [Mus musculus]
20203	0.24	0.17	0.21	2.22	1.31	0.65	S100b	-2.711458901	4.08E-26	1.40E-25	EDL31858.1|2.1e-44|S100 protein, beta polypeptide, neural, isoform CRA_a [Mus musculus]
229937	10.08	10.57	8.35	6.81	6.36	7.57	Znhit6	0.397161717	7.23E-08	3.72E-07	NP_001074563.1|2.6e-252|box C/D snoRNA protein 1 isoform 1 [Mus musculus]
329828	1.39	0.75	1.24	4.68	4.92	5.25	AI464131	-2.13882528	5.73E-154	7.51E-154	BAD32395.1|0.0e+00|mKIAA1161 protein, partial [Mus musculus]
12509	2.68	1.82	2.02	9.59	10.91	8.62	Cd59a	-2.170619224	6.43E-122	9.78E-122	NP_031678.1|1.5e-64|CD59A glycoprotein precursor [Mus musculus]
19703	16.25	16.27	14.37	22.56	25.85	24.38	Renbp	-0.529973847	2.61E-29	8.51E-29	NP_001158176.1|4.5e-205|N-acylglucosamine 2-epimerase isoform 2 [Mus musculus]
319765	10.88	10.3	11.73	6.03	4.76	5.79	Igf2bp2	1.046317595	5.68E-103	9.58E-103	EDK97623.1|0.0e+00|insulin-like growth factor 2 mRNA binding protein 2, isoform CRA_d, partial [Mus musculus]
77519	4.12	2.77	3.58	7.36	8.93	7.53	Zfp266	-1.194864009	6.95E-164	8.77E-164	NP_001075954.1|0.0e+00|zinc finger protein 426-like [Mus musculus]
76408	13.37	11.04	13.89	12.83	13.19	14.99	Abcc3	-0.099608124	0.000227189	0.001377835	NP_083876.3|0.0e+00|canalicular multispecific organic anion transporter 2 [Mus musculus]
19285	57.34	53.69	43.4	201.49	224.68	225.82	Ptrf	-2.090940168	0	0	NP_033012.1|1.1e-201|caveolae-associated protein 1 [Mus musculus]
21930	4.53	6.36	10.89	0.87	0.84	0.91	Tnfaip6	3.093604209	1.13E-124	1.69E-124	NP_033424.1|7.1e-167|tumor necrosis factor-inducible gene 6 protein precursor [Mus musculus]
654801	3.18	1.57	2.26	5.8	4.36	5.59	Zfp784	-1.177361716	7.61E-36	2.29E-35	XP_021023429.1|7.3e-183|zinc finger protein 784 isoform X2 [Mus caroli]
192236	8.55	7.23	5.75	6.3	5.54	6.52	Hps1	0.219824595	3.60E-05	0.000208316	AAB61333.1|0.0e+00|Hermansky-Pudlak syndrome protein, partial [Mus musculus]
12419	7.65	8.59	8.2	14.4	13.34	14.12	Cbx5	-0.793798427	5.38E-203	5.91E-203	OBS77350.1|1.0e-113|hypothetical protein A6R68_16191 [Neotoma lepida]
66060	41.8	33.92	29.92	31.06	22.07	42.96	Cystm1	0.123558957	0.008350698	0.057577604	NP_001074834.1|7.2e-56|cysteine-rich and transmembrane domain-containing protein 1 [Mus musculus]
268709	4.68	3.76	3.37	12.16	6.4	9.06	Fam107a	-1.225017681	4.86E-96	8.57E-96	EDL20589.1|1.5e-72|cDNA sequence BC055107, isoform CRA_a, partial [Mus musculus]
67157	4.34	2.98	5.61	11.29	8.09	9.12	2610301B20Rik	-1.122053146	5.63E-58	1.33E-57	NP_080281.3|7.4e-119|protein C8orf37 homolog [Mus musculus]
434756	0.8	0.3	2.02	2.56	4.62	3.1	Akap14	-1.678909898	3.47E-33	1.08E-32	NP_001028957.1|1.8e-272|A-kinase anchor protein 14 [Mus musculus]
628693	1.56	3.67	1.29	1.7	0.73	0.49	Gm6904	1.129818407	2.05E-09	1.00E-08	NP_001157801.1|2.6e-118|PHD finger protein 11 family member [Mus musculus]
268345	0.09	0.05	0.12	0.18	0.15	0.1	Kcnc2	-0.628441965	0.011339902	0.07923805	EDL21755.1|0.0e+00|potassium voltage gated channel, Shaw-related subfamily, member 2, isoform CRA_e, partial [Mus musculus]
14800	0	0	0.01	0.01	0	0.01	Gria2	-0.682889749	0.077255435	0.600284727	BAD92804.1|0.0e+00|glutamate receptor, ionotropic, AMPA 2 variant, partial [Homo sapiens]
12412	17.45	20.06	21.04	22	25.17	25.1	Cbx1	-0.366300738	3.81E-24	1.35E-23	XP_002748531.2|1.4e-122|PREDICTED: chromobox protein homolog 1 [Callithrix jacchus]
102640827	0	0	0	0.05	0	0.09	Gm36803	-4.097927249	0.00071558	0.004493218	XP_017174880.1|8.1e-126|PREDICTED: uncharacterized protein Gm36803 [Mus musculus]
78913	6.51	6.42	7.33	7.83	8.34	7.65	Ltn1	-0.22930467	1.97E-10	9.32E-10	BAD32287.1|0.0e+00|mKIAA0714 protein, partial [Mus musculus]
14028	0.02	0.14	0	0	0	0	Evx1	3.902072751	0.001072457	0.006820379	NP_031992.1|2.4e-147|homeobox even-skipped homolog protein 1 [Mus musculus]
69632	25.32	19.9	31.02	43.73	46.58	49.26	Arhgef12	-0.866472961	0	0	EDL25545.1|0.0e+00|Rho guanine nucleotide exchange factor (GEF) 12, isoform CRA_a, partial [Mus musculus]
19417	0.24	0.26	0.5	0.86	0.52	0.47	Rasgrf1	-1.044685227	1.04E-07	5.36E-07	NP_001034744.1|3.9e-94|ras-specific guanine nucleotide-releasing factor 1 isoform 2 [Mus musculus]
103967	1.87	0.99	0.68	2.68	2.59	2.93	Dnm3	-1.240149321	4.07E-42	1.13E-41	NP_001033708.1|0.0e+00|dynamin-3 isoform 1 [Mus musculus]
70615	1.18	1.45	1.97	3.78	4.75	4.31	Ankrd24	-1.616656051	1.90E-86	3.57E-86	EDL31384.1|0.0e+00|ankyrin repeat domain 24, isoform CRA_b, partial [Mus musculus]
73389	30.36	24.95	30.22	36.3	41.58	33.33	Hbp1	-0.385428731	2.72E-47	7.16E-47	EDL36902.1|0.0e+00|high mobility group box transcription factor 1, isoform CRA_b, partial [Mus musculus]
243374	10.79	12.76	12.31	15.84	16.93	15.34	Gimap8	-0.405330948	2.17E-30	6.99E-30	NP_001273558.1|1.5e-203|GTPase IMAP family member 8 isoform 2 [Mus musculus]
77976	2.4	1.95	1.53	8.04	7.58	7.84	Nuak1	-2.012468295	6.13E-270	5.54E-270	EDL21399.1|0.0e+00|ZNUAK family, SNF1-like kinase, 1, partial [Mus musculus]
71240	6.11	5.68	5.68	7.16	7.93	8.6	Osbpl7	-0.444510708	2.30E-19	8.85E-19	NP_001297438.1|0.0e+00|oxysterol-binding protein-related protein 7 isoform 1 [Mus musculus]
665622	0.36	0.69	1.4	0.07	0.87	0.01	Hist1h2br	0.505962843	0.028493301	0.207436072	NP_001091448.2|2.6e-63|H2b histone family, member A isoform 1 [Mus musculus]
237868	0.12	0.01	0.07	0.19	0.11	0.22	Sarm1	-1.419855343	7.21E-06	4.03E-05	BAD32242.1|0.0e+00|mKIAA0524 protein, partial [Mus musculus]
331524	0.47	0.11	0.15	0.59	0.83	0.68	Xkrx	-1.557068031	8.95E-12	4.07E-11	EDL20407.1|1.0e-199|X Kell blood group precursor related X linked [Mus musculus]
73747	7.08	7.15	6.53	11.49	13.28	8.73	1110034G24Rik	-0.977173467	8.37E-36	2.52E-35	XP_011238100.1|1.2e-109|PREDICTED: uncharacterized protein C20orf196 homolog isoform X1 [Mus musculus]
20230	2.06	1.42	2.24	4.17	4.63	3.78	Satb1	-1.222908553	1.86E-65	4.09E-65	NP_001157102.1|0.0e+00|DNA-binding protein SATB1 [Mus musculus]
171530	0.05	0.16	0.52	0.34	0.72	0.48	Ucn2	-0.998391575	0.003994362	0.026698827	NP_659543.1|1.1e-51|urocortin-2 preproprotein [Mus musculus]
213696	0	0	0.37	0	0	0.1	Duoxa1	1.776541869	0.005437664	0.036837333	NP_001292191.1|1.2e-192|dual oxidase maturation factor 1 [Mus musculus]
18036	71.77	94.84	71.86	23.48	20.6	23.58	Nfkbib	1.82171294	0	0	NP_035038.2|2.5e-204|NF-kappa-B inhibitor beta [Mus musculus]
57342	32.38	29.47	27.57	45.38	45.82	48.43	Parva	-0.639583689	1.42E-228	1.44E-228	XP_005326848.2|2.4e-204|alpha-parvin [Ictidomys tridecemlineatus]
27886	13.5	12.18	10.2	9.43	13.14	10.79	Dgcr14	-0.016234379	0.095848757	0.757811825	EDK97493.1|3.7e-267|expressed sequence 2 embryonic lethal, isoform CRA_b, partial [Mus musculus]
16328	5.22	3.57	4.68	9.06	9.92	9.89	Cep250	-1.2099583	1.96E-212	2.09E-212	EDL06157.1|0.0e+00|mCG5221, partial [Mus musculus]
677296	0.03	0	0	0	0	0	Fcrl6				NP_001158197.1|1.6e-152|Fc receptor-like protein 6 precursor [Mus musculus]
399591	0.49	0.07	0.55	1.75	3.02	1.75	Tmsb15l	-2.549623218	7.81E-16	3.22E-15	EDL23881.1|2.1e-53|RIKEN cDNA 4930488E11, partial [Mus musculus]
170483	0.92	1	1.26	0.88	1.21	1.26	Grin3b	-0.352313988	0.00074908	0.004708952	NP_569722.1|0.0e+00|glutamate receptor ionotropic, NMDA 3B precursor [Mus musculus]
13855	34.87	32.42	22.73	36.95	42.65	42.79	Epn2	-0.461801985	2.11E-109	3.44E-109	BAD32371.1|0.0e+00|mKIAA1065 protein, partial [Mus musculus]
20397	30.23	26.16	25.04	16.47	17.78	16.02	Sgpl1	0.695228286	7.45E-143	1.02E-142	BAD32415.1|0.0e+00|mKIAA1252 protein, partial [Mus musculus]
50931	1.18	1.25	1.01	3.06	3.41	3.06	Il27ra	-1.48644219	1.56E-39	4.46E-39	NP_057880.2|0.0e+00|interleukin-27 receptor subunit alpha precursor [Mus musculus]
68205	12.81	16.55	13.03	14.05	13.98	14.42	Urm1	-0.00158338	0.119922126	0.973209863	XP_010949494.1|5.4e-53|PREDICTED: ubiquitin-related modifier 1 [Camelus bactrianus]
243725	3.81	3.48	4.19	10.54	11.19	13.04	Ppp1r9a	-1.640061181	0	0	NP_853626.1|0.0e+00|neurabin-1 [Mus musculus]
BGI_novel_G000351	11.22	8.25	12.41	0	0.01	0	BGI_novel_G000351	12.01663341	5.50E-168	6.83E-168
69709	1.27	1.46	1.66	1.46	2.07	1.51	Ptrhd1	-0.189747957	0.008864753	0.061289341	EDL41142.1|9.0e-126|RIKEN cDNA 4833439L19, isoform CRA_c, partial [Mus musculus]
75599	46.87	27.26	35.33	45.71	49.75	54.78	Pcdh1	-0.468575952	2.45E-140	3.39E-140	XP_006526383.1|0.0e+00|PREDICTED: protocadherin-1 isoform X1 [Mus musculus]
15564	0	0	0	0.05	0	0	Htr5b				NP_034613.2|4.9e-205|5-hydroxytryptamine receptor 5B [Mus musculus]
208890	0	0.11	0	0	0.02	0.02	Slc26a7	2.017549969	0.002067292	0.013440764	NP_666059.2|0.0e+00|anion exchange transporter [Mus musculus]
242915	0.01	0.04	0.08	0.03	0.01	0.01	Gareml	1.36150437	0.012209626	0.085584209	NP_001161351.1|0.0e+00|GRB2-associated and regulator of MAPK protein 2 [Mus musculus]
12299	0.04	0	4.45	0.27	0.04	0.93	Cacng1	1.93890952	7.41E-14	3.20E-13	NP_031608.1|1.4e-125|voltage-dependent calcium channel gamma-1 subunit [Mus musculus]
56075	4.01	3.41	3.19	1.56	0.94	1.8	Pdss1	1.295598462	9.67E-22	3.57E-21	XP_002725353.2|1.1e-244|PREDICTED: decaprenyl-diphosphate synthase subunit 1 isoform X1 [Rattus norvegicus]
67451	9.1	9.32	7.86	11.84	13.07	14.59	Pkp2	-0.595828819	1.27E-38	3.67E-38	NP_080439.1|0.0e+00|plakophilin-2 [Mus musculus]
252903	2.45	2.09	1.77	3.83	3.3	2.65	Ap1s3	-0.654612759	4.89E-13	2.15E-12	NP_898848.1|5.7e-82|AP-1 complex subunit sigma-3 [Mus musculus]
68427	17.9	16.29	16.24	24.34	26.81	26.45	Slc39a13	-0.604394507	1.74E-66	3.79E-66	NP_001277694.1|2.5e-211|zinc transporter ZIP13 isoform a precursor [Mus musculus]
66257	4.36	3.66	3.08	7.88	8.31	9.49	Nicn1	-1.225533688	2.05E-59	4.77E-59	NP_079725.1|2.3e-120|nicolin-1 [Mus musculus]
19017	0.7	0.31	1.11	1.05	1.26	0.84	Ppargc1a	-0.533823353	1.35E-07	6.99E-07	NP_032930.1|0.0e+00|peroxisome proliferator-activated receptor gamma coactivator 1-alpha [Mus musculus]
631797	0.07	0	0.03	0.33	0.06	0.02	Fer1l6	-2.213404466	1.17E-08	5.84E-08	XP_006521672.2|0.0e+00|PREDICTED: fer-1-like protein 6 isoform X1 [Mus musculus]
72371	1.01	1.45	1.08	1.9	1.25	1.41	2210408I21Rik	-0.778945727	8.63E-15	3.64E-14	NP_001139148.1|0.0e+00|uncharacterized protein KIAA0825 homolog isoform 1 [Mus musculus]
102640527	0.05	0	0	0	0	0	Gm36566				XP_016827719.1|4.5e-58|PREDICTED: LOW QUALITY PROTEIN: killin isoform X2 [Cricetulus griseus]
399568	0.94	1.03	1.16	1.07	1.21	1.14	BC052040	-0.105460921	0.062144947	0.474298415	NP_001139370.1|1.9e-167|uncharacterized protein C15orf41 homolog isoform 1 [Mus musculus]
23871	38.62	32.8	36.51	44.56	49.49	42.84	Ets1	-0.343173521	1.33E-83	2.56E-83	NP_001033731.1|6.0e-209|protein C-ets-1 isoform 2 [Mus musculus]
72181	7.9	6.95	6.43	9.04	10.53	8.78	Nsun4	-0.518667107	5.35E-27	1.81E-26	EDL30624.1|6.9e-124|NOL1/NOP2/Sun domain family, member 4, partial [Mus musculus]
271221	7.23	7.38	5.61	2.14	2.19	1.48	5031414D18Rik	1.766417652	2.41E-99	4.15E-99	NP_941044.3|0.0e+00|protein RUBCNL-like [Mus musculus]
22130	5.63	6.11	7.63	5.68	6.8	6.08	Ttf1	0.064892301	0.025954721	0.188184775	XP_006497914.1|0.0e+00|PREDICTED: transcription termination factor 1 isoform X1 [Mus musculus]
75104	0	0	0.18	0	0	0	Mmd2	4.071997753	0.000583699	0.003641242	NP_780426.1|3.6e-118|monocyte to macrophage differentiation factor 2 [Mus musculus]
209497	21.81	14.52	19.1	30.33	33.38	29.42	Tmem164	-0.718145552	2.22E-203	2.44E-203	BAE38805.1|2.0e-122|unnamed protein product, partial [Mus musculus]
67053	8.45	9.21	9.53	11.52	11.15	10.93	Rpp14	-0.301853608	1.11E-09	5.35E-09	NP_001335656.1|1.4e-84|hydroxyacyl-thioester dehydratase type 2 [Mus musculus]
74167	33.55	38.7	39.06	33.04	35.91	32.81	Nudt9	0.132394595	4.40E-05	0.000256156	NP_083070.2|1.3e-202|ADP-ribose pyrophosphatase, mitochondrial [Mus musculus]
73942	1.89	2.99	4.21	4.34	4.64	4.09	Fam151b	-0.53479111	1.69E-06	9.18E-06	EDL00956.1|6.6e-177|mCG131442 [Mus musculus]
65111	30.48	32.49	35.8	31.54	33.79	31.02	Dap3	-0.069896378	0.006702541	0.045794867	EDL15243.1|7.6e-230|death associated protein 3, isoform CRA_b, partial [Mus musculus]
17752	1.6	0	11.43	0	0	28.73	Mt4	-1.144620484	9.31E-10	4.49E-09	NP_032657.1|1.4e-31|metallothionein-4 [Mus musculus]
68497	13.79	14.5	10.81	11.41	10.41	10.63	Arel1	0.281625001	8.06E-19	3.13E-18	BAC41414.1|0.0e+00|mKIAA0317 protein, partial [Mus musculus]
229473	5.54	3.33	4.22	7.35	7.33	7.56	D930015E06Rik	-0.753517954	2.54E-52	6.34E-52	NP_766269.3|0.0e+00|transmembrane protein 131-like precursor [Mus musculus]
245174	0.65	0.56	0.45	1.24	1.33	1.18	Zfp937	-1.187331179	8.00E-30	2.59E-29	NP_001135883.1|0.0e+00|zinc finger protein family member [Mus musculus]
75477	0	0	0	0.12	0	0	Pfn3				XP_012974779.1|5.5e-77|profilin-3 [Mesocricetus auratus]
27049	20.16	19.19	19	14.53	14.59	14.01	Etv3	0.435658605	7.86E-58	1.86E-57	NP_001076787.1|1.2e-215|ETS translocation variant 3 [Mus musculus]
68177	1.44	1.72	1.86	5.11	5.12	4.3	Ebpl	-1.521029023	1.68E-46	4.46E-46	NP_080874.2|6.3e-115|emopamil-binding protein-like [Mus musculus]
71474	8.19	5.27	7.67	10.35	13.41	12.05	Ppp6r2	-0.690313093	1.03E-53	2.53E-53	NP_081089.1|0.0e+00|serine/threonine-protein phosphatase 6 regulatory subunit 2 isoform 1 [Mus musculus]
19059	0	0	0	0	0	0.02	Ppp3r2				NP_001004025.1|1.5e-96|calcineurin subunit B type 2 [Mus musculus]
621976	5.02	4.34	4.79	4.58	3.87	4.59	Tmem170b	0.116882001	0.001317142	0.008425026	NP_001157044.1|1.1e-62|transmembrane protein 170B [Mus musculus]
381484	7.58	7.55	11.6	3.81	1.83	2.56	Gm5150	1.786964274	1.30E-54	3.16E-54	NP_001075156.1|1.9e-166|uncharacterized protein LOC381484 precursor [Mus musculus]
12032	0.14	0.15	0.14	1.66	1.9	2.09	Bcan	-3.917595432	1.19E-77	2.39E-77	NP_001103228.1|0.0e+00|brevican core protein isoform 2 precursor [Mus musculus]
14601	0	0	0	0.13	0	0	Ghrh				NP_034415.1|1.1e-50|somatoliberin preproprotein [Mus musculus]
72972	9.75	9.23	9.86	18.18	19.34	17.09	Ccser2	-0.871932061	1.11E-208	1.20E-208	AAI11466.1|1.7e-274|Gcap14 protein, partial [Mus musculus]
14171	0.12	0.21	0.15	0	0.22	0.18	Fgf17	0.289095875	0.075568972	0.58473496	XP_003984765.2|1.0e-123|PREDICTED: fibroblast growth factor 17 isoform X1 [Felis catus]
13000	23.64	17.04	19.53	15.54	14.44	15.3	Csnk2a2	0.358367588	3.79E-16	1.55E-15	NP_034104.1|1.2e-204|casein kinase II subunit alpha' [Mus musculus]
24045	46.93	51.61	60.87	43.96	44.05	48.34	Scamp3	0.235022996	8.37E-16	3.45E-15	NP_001296838.1|3.1e-191|secretory carrier-associated membrane protein 3 isoform 1 [Mus musculus]
72160	3.74	2.31	3.36	11.6	9.56	11.47	Tmem163	-1.732192669	2.67E-137	3.74E-137	XP_005348297.2|1.2e-149|PREDICTED: transmembrane protein 163 [Microtus ochrogaster]
12785	148.29	163.4	169.84	213.95	204.45	181.67	Cnbp	-0.313321419	2.76E-104	4.62E-104	EDK99231.1|2.2e-121|cellular nucleic acid binding protein, isoform CRA_d, partial [Mus musculus]
76747	0	0	3.56	1.02	1.2	6.35	Dapl1	-1.20755174	1.79E-06	9.72E-06	NP_083999.1|2.1e-52|death-associated protein-like 1 [Mus musculus]
56175	2.82	3.2	2.01	5.17	6	5.26	Bace2	-1.044072347	3.92E-54	9.59E-54	NP_062390.3|2.9e-296|beta-secretase 2 preproprotein [Mus musculus]
76633	7	7.06	5.81	6.48	6.58	5.94	1700112E06Rik	0.29119625	0.000956919	0.00605507	NP_082551.1|1.6e-126|leucine-rich melanocyte differentiation-associated protein [Mus musculus]
243906	1.32	1.15	1.18	2.92	2.31	2.39	Zfp14	-1.047947399	1.32E-24	4.62E-24	BAD90454.1|0.0e+00|mKIAA1559 protein, partial [Mus musculus]
17952	1.89	1.15	1.32	1.54	1.09	1.48	Naip6	0.099843124	0.030193005	0.220705951	NP_035001.2|0.0e+00|baculoviral IAP repeat-containing protein 1f [Mus musculus]
20362	17.93	18.54	17.62	29.97	31.25	31.35	8-Sep	-0.677906655	2.62E-158	3.38E-158	AAG09407.1|2.4e-265|septin 2, partial [Homo sapiens]
382083	4.82	5.17	4.6	8.09	10.23	11.46	Snx22	-0.745361034	3.05E-56	7.33E-56	EDL26113.1|1.2e-115|sorting nexin 22, isoform CRA_a, partial [Mus musculus]
21366	24.03	13.79	16.7	25.5	25.13	31.82	Slc6a6	-0.61122209	2.38E-173	2.89E-173	NP_033346.2|0.0e+00|sodium- and chloride-dependent taurine transporter [Mus musculus]
20449	0.15	0.13	0.18	0.44	0.57	0.71	St8sia1	-1.315518684	3.53E-14	1.51E-13	NP_035504.2|2.4e-165|alpha-N-acetylneuraminide alpha-2,8-sialyltransferase [Mus musculus]
20216	0	0.02	0.12	0.22	0.34	0.74	Acsm3	-3.017518239	9.36E-15	3.95E-14	EDL17182.1|0.0e+00|acyl-CoA synthetase medium-chain family member 3, isoform CRA_b, partial [Mus musculus]
67459	7.33	6.48	7.32	6.63	4.44	5.51	Nvl	0.05970515	0.015767487	0.111728163	NP_080447.1|0.0e+00|nuclear valosin-containing protein-like [Mus musculus]
17308	41.12	40.23	36.79	52.86	57.61	55.94	Mgat1	-0.496619408	2.19E-105	3.65E-105	NP_034924.3|3.5e-269|alpha-1,3-mannosyl-glycoprotein 2-beta-N-acetylglucosaminyltransferase [Mus musculus]
227210	13.2	9.88	11.1	10.77	8.8	9.92	Ccnyl1	0.200864348	2.47E-06	1.36E-05	XP_005088118.3|3.6e-172|cyclin-Y-like protein 1 [Mesocricetus auratus]
103765	1.96	1.89	1.79	3.3	3.71	3.84	Tmem17	-0.947964743	3.34E-12	1.50E-11	NP_705824.1|9.9e-101|transmembrane protein 17 [Mus musculus]
664799	0.07	0.11	0.2	0.09	0	0.2	Ctcfl	0.358375864	0.0644001	0.492783761	NP_001074856.1|0.0e+00|transcriptional repressor CTCFL isoform 2 [Mus musculus]
333048	0	0	0	0	0	0.03	Tmem211				NP_001028600.1|1.7e-102|transmembrane protein 211 [Mus musculus]
55950	73.38	87.51	69.66	114.29	117.95	115.12	Bri3	-0.59102771	9.01E-95	1.60E-94	NP_001157181.1|2.1e-64|brain protein I3 isoform 2 [Mus musculus]
71978	20.83	22.74	20.92	18.51	19.72	15.52	Ppp2r2a	0.31460215	2.10E-26	7.18E-26	BAD90377.1|1.1e-299|mKIAA4213 protein, partial [Mus musculus]
72282	0.39	0.29	0.5	0.89	1.34	0.84	1810062G17Rik	-1.360961654	3.52E-05	0.000203958	NP_082459.1|2.8e-75|uncharacterized protein LOC72282 [Mus musculus]
60530	0.99	0.57	1.29	1.18	0.63	0.37	Fignl1	0.405241161	0.002234466	0.014566842	EDL40644.1|0.0e+00|fidgetin-like 1, isoform CRA_a, partial [Mus musculus]
81489	17.97	47.96	49.28	30.3	37.41	37.95	Dnajb1	0.151551908	8.34E-11	3.91E-10	NP_061278.1|1.2e-153|dnaJ homolog subfamily B member 1 isoform 1 [Mus musculus]
21374	8.99	8.86	10.53	10.34	10.4	9.52	Tbp	-0.141788556	0.002149376	0.013987002	EDL20460.1|7.2e-171|TATA box binding protein, isoform CRA_b, partial [Mus musculus]
66447	24.62	25.05	29.35	62.85	51.28	44.67	Mgst3	-0.987456417	5.16E-63	1.16E-62	NP_079845.1|1.2e-85|microsomal glutathione S-transferase 3 [Mus musculus]
381853	0.28	0.16	0.06	0.08	0.09	0.14	Gipr	-0.015465088	0.120086042	0.974702034	NP_001074284.1|2.0e-271|gastric inhibitory polypeptide receptor precursor [Mus musculus]
19344	33.5	26.83	31.07	37.16	40.37	42.33	Rab5b	-0.389611335	7.34E-59	1.72E-58	AAH40143.1|2.9e-135|RAB5B protein, partial [Homo sapiens]
BGI_novel_G000991	8.76	17.14	9.77	3.31	3.18	1.6	BGI_novel_G000991	2.148261143	6.65E-280	5.86E-280
110012	41.02	50.32	44.4	50.14	53.17	46.33	Tpgs1	-0.135063686	5.02E-05	0.000292693	NP_683736.1|7.8e-165|tubulin polyglutamylase complex subunit 1 [Mus musculus]
19273	5.32	4.68	5.97	18.09	22.62	22.91	Ptpru	-1.997041295	0	0	NP_001076588.1|0.0e+00|receptor-type tyrosine-protein phosphatase U isoform 2 precursor [Mus musculus]
20859	0	0.15	0.56	0.22	0	0	Sult2a1	1.808963347	0.002087146	0.013574536	NP_001104766.1|3.0e-171|bile salt sulfotransferase 1 [Mus musculus]
240066	0.95	1.22	0.91	2.43	2.16	1.63	Zfp870	-1.010835342	3.02E-29	9.87E-29	NP_997128.1|0.0e+00|zinc finger protein 870 [Mus musculus]
20224	78.64	80.8	83.35	82.52	79.19	69.49	Sar1a	0.080768282	1.22E-06	6.59E-06	NP_033146.1|3.2e-111|GTP-binding protein SAR1a [Mus musculus]
109135	4.26	3.77	4.43	8.46	9.96	8.63	Plekha5	-1.10479179	5.39E-116	8.49E-116	BAC98233.1|0.0e+00|mKIAA1686 protein, partial [Mus musculus]
76478	7.14	11.61	11.93	9.69	6.34	6.81	Haus8	0.417252821	4.89E-10	2.34E-09	AAH03935.1|6.7e-119|Hice1 protein [Mus musculus]
53901	1.76	1.9	2.14	7.2	5.08	5.94	Rcan2	-1.633375053	1.61E-105	2.67E-105	NP_085101.1|5.9e-109|calcipressin-2 isoform 2 [Mus musculus]
66983	6.07	5.98	8.39	7.77	7.86	7.25	Zfp830	-0.14774637	0.000785162	0.004941114	NP_080160.2|6.3e-194|zinc finger protein 830 [Mus musculus]
56318	3.79	1.71	3.35	1.71	1.43	1.24	Acpp	0.968215108	4.57E-31	1.46E-30	EDL21090.1|1.5e-254|acid phosphatase, prostate, isoform CRA_b, partial [Mus musculus]
74174	0.17	0	0.07	0	0	0	Gtsf1				XP_005397282.1|5.3e-106|PREDICTED: gametocyte-specific factor 1 isoform X1 [Chinchilla lanigera]
224826	17.34	13.96	18.47	17.37	17.13	19.6	Ubr2	-0.061367265	0.001484067	0.009540117	NP_001170845.1|0.0e+00|E3 ubiquitin-protein ligase UBR2 isoform 2 [Mus musculus]
53609	17.72	22.16	22.41	23.82	24.69	25.86	Clasrp	-0.294134874	1.43E-18	5.59E-18	NP_057889.3|0.0e+00|CLK4-associating serine/arginine rich protein [Mus musculus]
12492	46.95	42.61	44.86	57.93	58.26	57.06	Scarb2	-0.366811483	3.46E-111	5.60E-111	NP_031670.1|1.4e-279|lysosome membrane protein 2 [Mus musculus]
12525	0.55	1.11	0.48	2.76	2.41	2.25	Cd8a	-1.794828346	6.18E-50	1.58E-49	NP_001074579.1|1.5e-136|T-cell surface glycoprotein CD8 alpha chain isoform 1 precursor [Mus musculus]
73692	3.49	3.29	3.39	5.29	5.49	5.59	2410089E03Rik	-0.628070938	8.13E-41	2.30E-40	NP_001156378.1|0.0e+00|protein JBTS17 [Mus musculus]
108737	18.44	20.6	21.2	16.09	15.76	15.83	Oxsr1	0.375423262	3.55E-41	9.98E-41	EDL09229.1|0.0e+00|mCG20975, isoform CRA_c, partial [Mus musculus]
16512	0.84	0.72	0.71	2.25	1.29	1.49	Kcnh3	-1.229018784	2.65E-26	9.08E-26	NP_034731.3|0.0e+00|potassium voltage-gated channel subfamily H member 3 [Mus musculus]
66617	18.28	18.55	17.43	13.49	16.88	14.54	Ntmt1	0.275239074	6.45E-07	3.44E-06	XP_006498291.1|1.5e-109|PREDICTED: N-terminal Xaa-Pro-Lys N-methyltransferase 1 isoform X2 [Mus musculus]
215476	4.39	4.23	4.13	4.35	4.14	4.06	Prr14l	0.016791388	0.085064965	0.666471925	NP_919321.2|0.0e+00|protein PRR14L [Mus musculus]
194388	8.83	6.52	6.92	11.65	14.08	13.03	Tet3	-0.79626556	1.63E-238	1.60E-238	EDK99080.1|0.0e+00|mCG133587, partial [Mus musculus]
27261	51.96	47.19	42.28	19.79	19.36	16.23	Dok3	1.344719583	9.70E-260	8.99E-260	NP_038767.1|1.2e-261|docking protein 3 [Mus musculus]
BGI_novel_G000363	3.47	4.86	3.56	1.91	2.21	1.19	BGI_novel_G000363	1.165572356	5.04E-39	1.45E-38
100862324	0	0	0	0.16	0.2	0.29	LOC100862324	-6.858946514	4.00E-15	1.67E-14	NP_001078999.1|0.0e+00|protein FAM205A isoform 1 [Mus musculus]
330450	0.77	0.61	0.82	0.91	0.43	0.99	Far2	-0.083573719	0.077349397	0.601084363	NP_001334445.1|4.5e-299|fatty acyl-CoA reductase 2 isoform 1 [Mus musculus]
70370	0	0.08	0.01	0.19	0.13	0.26	Fbln7	-3.512964748	1.40E-08	7.00E-08	EDL28220.1|1.6e-286|RIKEN cDNA 1600015H20, isoform CRA_a, partial [Mus musculus]
26570	14.36	9.81	8.37	0.19	0.15	0.19	Slc7a11	5.989754299	0	0	NP_036120.1|1.6e-279|cystine/glutamate transporter [Mus musculus]
380712	2.52	3.11	3.31	2.91	2.57	4.89	Tlcd2	-0.145373293	0.025428949	0.184144049	EDL12813.1|2.4e-108|RIKEN cDNA 2010305C02, isoform CRA_a, partial [Mus musculus]
105440	10.85	8.22	8.18	9.4	8.47	7.87	Kctd9	0.089850582	0.009503088	0.065911992	EDL35967.1|2.0e-205|potassium channel tetramerisation domain containing 9, isoform CRA_c, partial [Mus musculus]
BGI_novel_G000104	5.55	4.85	5.22	6.1	6.53	8.22	BGI_novel_G000104	-0.421929713	3.25E-23	1.17E-22
195531	0.42	0.4	0.51	1.21	2.03	1.15	Gm13152	-1.703811967	2.70E-11	1.25E-10	NP_001034298.1|3.3e-228|uncharacterized protein LOC195531 [Mus musculus]
58226	0.21	0.09	0.17	0.43	0.28	0.21	Cacna1h	-0.967866708	5.20E-08	2.66E-07	NP_001157163.1|0.0e+00|voltage-dependent T-type calcium channel subunit alpha-1H isoform 2 [Mus musculus]
217480	0.06	0	0	0.25	0.3	0.37	Dgkb	-4.383329467	5.86E-29	1.92E-28	NP_848796.2|0.0e+00|diacylglycerol kinase beta [Mus musculus]
22652	0.12	0.53	0.47	0.62	1.12	1.3	Mkrn3	-1.424428073	6.90E-13	3.05E-12	NP_035876.2|0.0e+00|probable E3 ubiquitin-protein ligase makorin-3 [Mus musculus]
381259	6.69	5.78	4.66	12.51	10.89	9.33	Tmem237	-0.92571599	2.18E-42	6.05E-42	NP_001028621.1|1.8e-225|transmembrane protein 237 isoform 1 [Mus musculus]
66536	21.3	23.6	21.41	18.2	16.39	14.61	Nipsnap3b	0.435634344	2.84E-19	1.10E-18	NP_001334028.1|1.5e-112|protein NipSnap homolog 3B isoform 2 [Mus musculus]
50780	12.32	10.61	10.74	27.41	30.1	27.11	Rgs3	-1.496287006	0	0	EDL31131.1|0.0e+00|mCG145490, partial [Mus musculus]
93876	0.45	0.18	0.31	0.44	0.55	0.65	Pcdhb5	-0.82282001	1.82E-05	0.000103963	NP_444360.1|0.0e+00|protocadherin beta 5 precursor [Mus musculus]
109349	0.05	0	0.01	0.39	0.15	0.02	Fam163b	-3.142321368	3.48E-08	1.77E-07	NP_780636.1|3.8e-89|protein FAM163B [Mus musculus]
15488	31.36	25.22	33.94	49.29	42.29	44.33	Hsd17b4	-0.579013141	1.65E-111	2.67E-111	NP_032318.2|0.0e+00|peroxisomal multifunctional enzyme type 2 [Mus musculus]
213603	6.29	5.26	4.34	17.75	12.72	15.55	Slc44a3	-1.544321845	3.38E-183	3.98E-183	NP_663369.2|0.0e+00|choline transporter-like protein 3 [Mus musculus]
69165	0.03	0	0.31	0.86	0.36	0.47	Cd209b	-3.18539009	1.09E-14	4.62E-14	EDL01254.1|4.0e-167|CD209b antigen, isoform CRA_b, partial [Mus musculus]
BGI_novel_G000793	105.83	119.23	88.45	4.86	4.68	12.25	BGI_novel_G000793	3.8293484	0	0
210853	1.25	1.3	1.13	1.84	2	1.25	Zfp947	-0.469709618	6.13E-05	0.000359107	NP_808264.1|1.2e-272|zinc finger protein 947 [Mus musculus]
100764	2.53	3.65	3.36	5.53	5.71	5.28	Rita1	-0.781623703	2.85E-15	1.19E-14	EDL19760.1|5.8e-153|RIKEN cDNA 1110008J03, isoform CRA_a, partial [Mus musculus]
20446	6.75	6.46	7.94	26.63	31.23	29.38	St6galnac2	-2.034501868	0	0	NP_033206.2|3.5e-219|alpha-N-acetylgalactosaminide alpha-2,6-sialyltransferase 2 [Mus musculus]
192113	0	0.02	0.1	0	0	0	Atp12a	4.36150437	0.000175662	0.001057997	EDL36200.1|0.0e+00|ATPase, H+/K+ transporting, nongastric, alpha polypeptide, isoform CRA_a, partial [Mus musculus]
229725	12.66	9.16	15.32	20.7	18.02	18.35	Clcc1	-0.642834111	4.39E-47	1.16E-46	EDL01980.1|0.0e+00|chloride channel CLIC-like 1, isoform CRA_c, partial [Mus musculus]
74091	1.69	2.01	2.13	1.55	2.53	2.14	Npl	-0.089314118	0.073880961	0.570909697	NP_083025.1|1.8e-177|N-acetylneuraminate lyase [Mus musculus]
72318	48.16	38.71	39.77	17.63	17.36	17.44	Cyth4	1.266371256	0	0	BAD90123.1|1.3e-243|mFLJ00017 protein, partial [Mus musculus]
18676	16.76	13.82	17.06	22.3	21.68	26.82	Phf2	-0.571218702	1.21E-114	1.92E-114	NP_035208.2|0.0e+00|lysine-specific demethylase PHF2 [Mus musculus]
22402	2.44	1.48	0.83	0.8	0.93	0.9	Wisp1	0.809665218	3.52E-15	1.47E-14	EDL29382.1|1.2e-233|WNT1 inducible signaling pathway protein 1, isoform CRA_d, partial [Mus musculus]
191578	2.37	1.83	1.82	3.28	2	2.02	Helq	-0.323529226	8.02E-05	0.000473993	NP_001074576.1|0.0e+00|helicase POLQ-like [Mus musculus]
238021	0.12	0.03	0.05	0.15	0.38	0.28	Fscn2	-2.26785225	8.63E-07	4.64E-06	NP_766390.2|3.5e-297|fascin-2 [Mus musculus]
76854	0.14	0.21	0.29	1.68	1.76	1.11	Gper1	-2.820455726	9.79E-40	2.80E-39	NP_084047.2|6.1e-213|G-protein coupled estrogen receptor 1 [Mus musculus]
13848	0.54	0.68	1.39	4.52	5.1	5.08	Ephb6	-2.455796225	1.39E-160	1.78E-160	EDL13506.1|0.0e+00|Eph receptor B6, isoform CRA_a, partial [Mus musculus]
102638882	0.54	0.97	0.7	1.4	1.61	1.67	Gm35339	-1.158305567	7.24E-34	2.23E-33	XP_006521682.1|0.0e+00|PREDICTED: WD repeat-containing protein 97 isoform X1 [Mus musculus]
319159	0	0.37	0	0.56	1.43	0.37	Hist1h4j	-2.675288027	0.00036662	0.00225393	XP_016938441.1|9.9e-52|PREDICTED: histone H4-like [Drosophila suzukii]
11722	0.11	0	0	2.17	0	0.59	Amy1	-4.786168105	7.68E-25	2.68E-24	NP_031472.2|0.0e+00|alpha-amylase 1 precursor [Mus musculus]
58994	4.01	4.27	6.07	1.84	1.67	2.04	Smpd3	1.413425345	5.00E-105	8.34E-105	NP_067466.1|0.0e+00|sphingomyelin phosphodiesterase 3 [Mus musculus]
19183	2.69	2.94	2.9	4.98	5.29	3.68	Psmc3ip	-0.718513659	1.34E-07	6.99E-07	NP_032975.1|2.1e-116|homologous-pairing protein 2 homolog [Mus musculus]
77220	0.18	0.17	0.34	3.05	3.33	2.49	Tmem200a	-3.717446971	1.89E-141	2.61E-141	BAD32577.1|2.9e-309|mKIAA1913 protein, partial [Mus musculus]
12362	15.07	20.88	15.15	8.6	6.17	5.33	Casp1	1.295446642	1.34E-95	2.38E-95	NP_033937.2|7.9e-232|caspase-1 [Mus musculus]
13131	0.02	0.03	0	0.11	0	0.1	Dab1	-1.972396366	0.000173901	0.001046453	NP_034144.1|6.7e-117|disabled homolog 1 isoform 1 [Mus musculus]
17301	0.15	0.41	0.23	0.31	0.56	0.76	Foxd2	-1.049017648	8.44E-06	4.74E-05	NP_032619.1|9.9e-275|forkhead box protein D2 [Mus musculus]
58988	10.85	8.38	9.85	9.24	9.26	11.84	Rps6kb2	-0.071008163	0.037486984	0.277579215	NP_001010962.2|1.7e-238|ribosomal protein S6 kinase beta-2 [Rattus norvegicus]
57908	3.1	1.73	2.67	3.48	3.75	4.87	Zfp318	-0.750096369	1.21E-54	2.94E-54	NP_067321.2|0.0e+00|zinc finger protein 318 isoform 2 [Mus musculus]
216154	15	9.28	9.78	16.12	16.43	18.87	Med16	-0.611106934	1.36E-57	3.22E-57	NP_001156748.1|0.0e+00|mediator of RNA polymerase II transcription subunit 16 isoform 2 [Mus musculus]
403187	14.93	15.42	17.76	11.04	10.18	11.72	Opa3	0.519123511	7.74E-40	2.21E-39	NP_997408.2|6.0e-95|optic atrophy 3 protein homolog [Mus musculus]
272790	0	0	0	0.13	0.15	0	Magee2	-4.798366967	2.99E-05	0.000172462	NP_444436.1|1.4e-299|melanoma-associated antigen E2 [Mus musculus]
623898	0.09	0	0	0	0	0	Gm6460				NP_001296950.1|2.0e-96|predicted gene 5861 [Mus musculus]
64435	6.01	5.08	6.53	1.7	1.64	1.29	Fcamr	2.069663025	2.77E-230	2.79E-230	NP_001164103.1|0.0e+00|high affinity immunoglobulin alpha and immunoglobulin mu Fc receptor isoform 1 [Mus musculus]
67270	40.12	49.06	57.55	58.95	56.49	50.14	Mrpl42	-0.112534997	0.002573329	0.016847661	NP_080341.1|5.2e-79|39S ribosomal protein L42, mitochondrial precursor [Mus musculus]
14652	1.69	0.6	0.97	14.02	15.89	19.32	Glp1r	-3.937516698	2.23E-302	1.85E-302	NP_067307.2|2.2e-271|glucagon-like peptide 1 receptor precursor [Mus musculus]
108167320	1.48	4.15	3.68	1.61	1.93	2.46	LOC108167320	0.640028501	0.000313084	0.00191326	EDL37185.1|6.4e-71|mCG8010, isoform CRA_b, partial [Mus musculus]
545975	0.47	0.43	1.35	0.14	0.3	0.35	Cers3	1.540474511	6.51E-14	2.80E-13	NP_001157673.1|5.1e-223|ceramide synthase 3 [Mus musculus]
103694	37.92	32.53	31.61	62.59	63.32	58.56	Tmed4	-0.857691989	3.88E-176	4.66E-176	NP_598781.1|1.5e-127|transmembrane emp24 domain-containing protein 4 precursor [Mus musculus]
21848	4.36	2.38	2.98	6.87	8.11	6.67	Trim24	-1.143951137	6.68E-113	1.07E-112	NP_001258993.1|0.0e+00|transcription intermediary factor 1-alpha isoform 2 [Mus musculus]
171166	0.1	0.05	0.12	1.27	1.14	1.34	Mcoln3	-3.804519194	1.54E-51	3.87E-51	AAI06858.1|1.6e-278|Mucolipin 3 [Mus musculus]
20504	0	0	0	0	0.06	0	Slc17a1				XP_006516679.1|1.1e-221|PREDICTED: sodium-dependent phosphate transport protein 1 isoform X1 [Mus musculus]
BGI_novel_G001077	0	0	0	0	0	3.46	BGI_novel_G001077	-3.905282171	0.001375581	0.00882356
18130	6.33	5.15	7.99	4.93	5.61	5.41	Ints6	0.168809487	2.96E-05	0.000170387	NP_032741.2|0.0e+00|integrator complex subunit 6 [Mus musculus]
109342	0.05	0	0	0	0	0.05	Slc5a10	-0.097927249	0.117045586	0.945867195	XP_006532041.1|0.0e+00|PREDICTED: sodium/glucose cotransporter 5 isoform X2 [Mus musculus]
105245	83.3	76.73	74.72	87.17	88.04	82.01	Txndc5	-0.134180646	3.25E-15	1.36E-14	EDL40939.1|1.4e-207|thioredoxin domain containing 5 [Mus musculus]
13164	0.03	0	0	0	0.08	0	Dazl	-1.419855343	0.029567221	0.215759434	NP_001264792.1|7.6e-159|deleted in azoospermia-like isoform 2 [Mus musculus]
225895	4.65	4.88	5.49	4.44	5.71	4.86	Taf6l	-0.058367736	0.056572708	0.42973598	EDL33370.1|0.0e+00|TAF6-like RNA polymerase II, p300/CBP-associated factor (PCAF)-associated factor, isoform CRA_b, partial [Mus musculus]
71323	4.77	3.72	4.15	14.23	14.05	14.38	Rassf8	-1.743975123	0	0	NP_082036.1|2.2e-225|ras association domain-containing protein 8 [Mus musculus]
380698	0.07	0.02	11.58	2.64	0.85	1.66	Obscn	1.69886898	2.19E-244	2.12E-244	NP_001164983.2|0.0e+00|obscurin isoform 1 [Mus musculus]
76055	25.54	28.82	31.79	34.48	36.98	33.58	Mgea5	-0.275985384	1.49E-41	4.18E-41	BAC97998.1|0.0e+00|mKIAA0679 protein, partial [Mus musculus]
27426	13.34	13.25	14.39	15.67	14.77	14.57	Nagpa	-0.131961633	0.000683506	0.004278299	NP_038824.2|0.0e+00|N-acetylglucosamine-1-phosphodiester alpha-N-acetylglucosaminidase precursor [Mus musculus]
54672	11.4	6.15	6.84	3.65	3.83	2.99	Adgrg3	1.126059487	9.57E-68	2.07E-67	NP_766624.3|0.0e+00|adhesion G protein-coupled receptor G3 precursor [Mus musculus]
68961	18.43	21.94	20.62	25.56	28.54	20.83	Phkg2	-0.183254465	1.17E-05	6.62E-05	NP_081164.2|1.1e-237|phosphorylase b kinase gamma catalytic chain, liver/testis isoform [Mus musculus]
101966	132.26	188.67	186.3	158.5	164.47	148.78	D8Ertd738e	0.11989626	1.68E-06	9.15E-06	NP_001007572.1|6.3e-40|leydig cell tumor 10 kDa protein homolog [Mus musculus]
BGI_novel_G000045	0	0	0.16	0	0	0	BGI_novel_G000045
68870	2.1	1.67	2.19	5.88	6.39	5.02	Ak8	-1.51833792	5.69E-42	1.59E-41	NP_001029046.2|5.1e-282|adenylate kinase 8 [Mus musculus]
17164	214.84	202.27	204.94	80.41	78.76	79.25	Mapkapk2	1.38317321	0	0	XP_017915419.1|1.1e-226|PREDICTED: MAP kinase-activated protein kinase 2 [Capra hircus]
17344	9.81	8.35	9.09	12.27	13.85	11.69	Pias2	-0.523051709	3.25E-47	8.57E-47	NP_001157639.1|0.0e+00|E3 SUMO-protein ligase PIAS2 isoform 2 [Mus musculus]
17977	4.7	2.94	3.85	6.5	6.21	6.94	Ncoa1	-0.805422914	3.79E-81	7.44E-81	NP_035011.1|0.0e+00|nuclear receptor coactivator 1 [Mus musculus]
20491	44.43	33.4	33.03	14.55	10.8	10.54	Sla	1.608249708	0	0	AAL87537.1|8.9e-155|Src-like adapter protein SLAP, partial [Mus musculus]
21985	100.46	87.92	104.69	43.32	34.56	33	Tpd52	1.433930961	0	0	NP_001020432.1|2.2e-127|tumor protein D52 isoform 1 [Mus musculus]
66679	24.44	26.73	26.5	23.87	27.23	21.69	Rae1	0.091865279	0.003140144	0.020759046	NP_780321.1|5.3e-224|mRNA export factor [Mus musculus]
BGI_novel_G000590	1.9	0.64	1.12	0.56	1.76	1.36	BGI_novel_G000590	-0.035900028	0.106189695	0.847398855
241489	0	0	0	0.07	0.08	0.06	Pde11a	-6.004817844	1.42E-09	6.88E-09	NP_001074502.1|0.0e+00|dual 3',5'-cyclic-AMP and -GMP phosphodiesterase 11A [Mus musculus]
217246	0	0.13	0.06	1.2	1.61	1.46	Ace3	-5.000439404	6.54E-81	1.29E-80	NP_001094923.2|0.0e+00|angiotensin-converting enzyme-like protein Ace3 precursor [Mus musculus]
BGI_novel_G001213	1.27	0	0	0	0	0	BGI_novel_G001213	3.797375373	0.001511209	0.00972207
100042784	4.94	4.5	4.87	2.66	3.25	3.42	Prdm11	0.374386371	1.70E-16	6.90E-16	NP_001171007.1|0.0e+00|PR domain-containing protein 11 [Mus musculus]
207495	0	0.14	0.05	0.61	0.22	0.57	Baiap2l2	-2.955908244	3.87E-12	1.74E-11	NP_808248.1|1.3e-176|brain-specific angiogenesis inhibitor 1-associated protein 2-like protein 2 [Mus musculus]
80901	1.32	1.57	0.53	1.5	2	2.01	Cxcr6	-0.718338585	1.05E-06	5.64E-06	NP_109637.3|1.1e-195|C-X-C chemokine receptor type 6 [Mus musculus]
101142	10.43	7.49	8.38	9.08	8.85	10.35	Itfg2	-0.107980913	0.008284856	0.057101283	NP_598688.1|2.4e-182|KICSTOR complex protein ITFG2 [Mus musculus]
73689	22.61	35.79	28.21	25.22	32.66	20.68	Bloc1s2	0.042375508	0.052656051	0.398067188	XP_011245671.1|4.7e-76|PREDICTED: biogenesis of lysosome-related organelles complex 1 subunit 2 isoform X1 [Mus musculus]
20088	507.37	709.26	714.9	686.12	725.86	580.26	Rps24	0.047242467	9.26E-06	5.21E-05	EDL01437.1|1.5e-73|mCG7861, isoform CRA_b, partial [Mus musculus]
BGI_novel_G000524	0.61	0.56	1.72	2.12	0	0	BGI_novel_G000524	0.53707668	6.32E-05	0.000371065
15114	14.84	21.48	13.16	11.81	7.78	8.4	Hap1	0.810545135	1.16E-101	1.98E-101	NP_034534.1|0.0e+00|huntingtin-associated protein 1 isoform A [Mus musculus]
227580	0	0.04	0.04	0	0	0	C1ql3	3.4356361	0.004185121	0.028011506	OWK59688.1|8.9e-145|Complement C1q-like protein 3 [Lonchura striata domestica]
19376	18.06	12.55	16.15	25.08	25.48	24.09	Rab34	-0.746039452	5.01E-59	1.17E-58	BAE35734.1|1.5e-162|unnamed protein product, partial [Mus musculus]
66162	112.98	172.08	127.49	82.45	96.31	94.79	Bola2	0.59606768	1.26E-27	4.24E-27	NP_780312.1|5.7e-42|bolA-like protein 2 [Mus musculus]
75782	1.95	1.19	2.03	4.66	2.92	3.31	Lca5	-1.00267025	8.49E-38	2.49E-37	EDL26461.1|0.0e+00|RIKEN cDNA 4930431B11, isoform CRA_b, partial [Mus musculus]
66877	10.02	9.39	10.29	10.41	8.91	10.48	Crnkl1	-0.00190904	0.119256935	0.967007508	NP_080096.1|0.0e+00|crooked neck-like protein 1 [Mus musculus]
628779	0	0	0	0.02	0	0	Hs3st4				NP_001239001.1|2.3e-256|heparan sulfate glucosamine 3-O-sulfotransferase 4 [Mus musculus]
BGI_novel_G000597	0.02	0	0	0	0	0	BGI_novel_G000597
237082	5.18	4.37	4.31	7.46	5.83	7.13	Nxt2	-0.563187946	9.22E-17	3.72E-16	AAH64727.1|1.5e-107|Nxt2 protein, partial [Mus musculus]
98303	0.05	0	0.1	0	0	0	D630023F18Rik	3.487035252	0.003670862	0.024452353	NP_001272810.1|1.6e-121|uncharacterized protein C2orf80 homolog isoform 2 [Mus musculus]
11898	89.61	98.68	61.61	25.94	18.48	20.89	Ass1	1.927947238	0	0	NP_031520.1|6.9e-242|argininosuccinate synthase [Mus musculus]
108169013	1010.58	1948.44	1502.94	345.14	228.42	146.72	LOC108169013	2.622490408	0	0	XP_017173810.1|6.6e-217|PREDICTED: uncharacterized protein Gm41885 [Mus musculus]
22122	26.28	29.6	25.83	26.53	22.63	24.06	Tsta3	0.170005957	3.47E-05	0.000201081	EDL29504.1|1.4e-203|tissue specific transplantation antigen P35B, isoform CRA_b, partial [Mus musculus]
239796	3.31	3.27	3.68	4.11	4.59	3.72	Mb21d2	-0.268778539	6.08E-05	0.00035614	XP_006522178.1|2.9e-278|PREDICTED: protein MB21D2 isoform X1 [Mus musculus]
27222	0.04	0.06	0	0	0.16	0.02	Atp1a4	-0.945924155	0.031355304	0.229695465	NP_038762.1|0.0e+00|sodium/potassium-transporting ATPase subunit alpha-4 [Mus musculus]
225997	7.59	6.81	4.85	5.51	6.82	6.51	Trpm6	0.002934432	0.116489308	0.940376919	EDL41568.1|3.9e-200|transient receptor potential cation channel, subfamily M, member 6, partial [Mus musculus]
22255	0.09	0	0	0	0	0	Uncx				NP_038730.1|2.2e-296|homeobox protein unc-4 homolog [Mus musculus]
216792	2.73	3.28	3.08	2.12	1.75	1.85	Iba57	0.665201926	3.73E-16	1.52E-15	EDL07681.1|4.2e-216|RIKEN cDNA A230051G13, partial [Mus musculus]
50505	2.95	2.39	2.74	4.13	4	3.81	Ercc4	-0.565559699	3.54E-26	1.21E-25	NP_056584.2|0.0e+00|DNA repair endonuclease XPF [Mus musculus]
229279	74.61	93.03	108.91	76.52	72.45	69.62	Hnrnpa3	0.227203186	2.61E-67	5.66E-67	NP_666242.2|2.3e-194|heterogeneous nuclear ribonucleoprotein A3 isoform a [Mus musculus]
22789	0	0	0	0	0.07	0	Zp3r	-3.682889749	0.00265975	0.017486391	XP_006529585.1|0.0e+00|PREDICTED: zona pellucida sperm-binding protein 3 receptor isoform X1 [Mus musculus]
22340	7.84	11.2	12.2	27.04	29.12	28.43	Vegfb	-1.424209557	1.74E-135	2.47E-135	XP_021007397.1|7.1e-149|vascular endothelial growth factor B isoform X1 [Mus caroli]
271305	0.71	0.39	0.68	0.54	1.09	0.9	Phf21b	-0.632164183	7.57E-06	4.24E-05	AAH67021.1|6.4e-280|Phf21b protein, partial [Mus musculus]
215707	5.34	6.87	4.94	10.9	13.25	13.84	Ccdc92	-1.15859547	2.51E-81	4.91E-81	NP_659068.1|1.4e-165|coiled-coil domain-containing protein 92 [Mus musculus]
74125	8.18	7.43	6.71	9.9	9.53	8.66	Armc8	-0.332655264	4.20E-16	1.72E-15	NP_001159610.1|2.2e-224|armadillo repeat-containing protein 8 isoform 2 [Mus musculus]
17076	4.65	5.92	2.69	3.24	2.59	3.51	Ly75	0.470794611	1.86E-17	7.43E-17	NP_038853.2|0.0e+00|lymphocyte antigen 75 precursor [Mus musculus]
BGI_novel_G000021	0	1.41	2.45	0	0.51	0.09	BGI_novel_G000021	2.743724974	1.83E-16	7.43E-16
107976	36.27	28.3	32.18	25.76	29.72	28.1	Bre	0.205902989	1.07E-07	5.53E-07	EDL37384.1|3.4e-217|brain and reproductive organ-expressed protein, isoform CRA_a, partial [Mus musculus]
18669	8.86	7.75	9.38	1.56	1.32	1.43	Abcb1b	2.599175095	0	0	NP_035205.1|0.0e+00|multidrug resistance protein 1B [Mus musculus]
56332	63.57	62.12	54.63	76.24	87.82	101	Amotl2	-0.564432398	0	0	XP_006511835.1|0.0e+00|PREDICTED: angiomotin-like protein 2 isoform X2 [Mus musculus]
72309	2.48	2.69	2.76	7.74	6.6	4.28	Tmem158	-1.219514354	1.32E-35	3.99E-35	NP_001002267.2|3.2e-152|transmembrane protein 158 precursor [Mus musculus]
12040	6.63	6.64	10.13	16.37	17.6	13.99	Bckdhb	-0.917494589	1.28E-42	3.53E-42	NP_001292864.1|5.6e-230|2-oxoisovalerate dehydrogenase subunit beta, mitochondrial isoform 1 [Mus musculus]
381306	0.68	0.5	1.07	0.58	0.43	0.43	BC055324	0.610302068	6.97E-05	0.00040975	XP_006496972.1|0.0e+00|PREDICTED: uncharacterized protein C1orf112 homolog isoform X1 [Mus musculus]
30878	14.42	7.78	7.64	17.39	21.49	17.22	Apln	-0.935315176	1.73E-125	2.58E-125	EDL29063.1|2.3e-76|apelin, partial [Mus musculus]
16470	0.02	0	0.1	0.05	0	0	Ush1g	1.317110251	0.0212664	0.152930259	NP_789817.1|2.8e-263|Usher syndrome type-1G protein homolog [Mus musculus]
68617	5.14	4.19	3.92	13.31	14.24	19.45	Mtcl1	-1.837843689	0	0	NP_766551.3|0.0e+00|microtubule cross-linking factor 1 isoform 2 [Mus musculus]
66248	16.73	14.09	13.19	18.37	17.77	15.77	Alg5	-0.242057498	1.77E-06	9.61E-06	BAB23015.3|5.3e-201|unnamed protein product, partial [Mus musculus]
71673	20.04	19.05	17.75	34.95	40.89	43.26	Rnf215	-1.089563776	5.63E-214	5.95E-214	EDL40461.1|1.7e-226|RIKEN cDNA 0610009J22, isoform CRA_b, partial [Mus musculus]
11973	89.21	14.48	0.04	56.26	15.98	51.63	Atp6v1e1	-0.338933952	6.68E-18	2.64E-17	EDK99645.1|5.1e-117|VATPase, H+ transporting, lysosomal V1 subunit E1, isoform CRA_a, partial [Mus musculus]
12978	62.08	57.07	57.81	51.23	44.51	47.85	Csf1r	0.276152128	1.23E-52	3.04E-52	NP_001032948.2|0.0e+00|macrophage colony-stimulating factor 1 receptor precursor [Mus musculus]
22709	2.62	3.12	3.75	2.78	3.21	2.63	Zfp51	0.157268608	0.012646607	0.088760948	NP_033584.3|0.0e+00|zinc finger protein 51 [Mus musculus]
20826	39.68	55.16	56.41	60.61	54.36	47.45	Nhp2l1	-0.085417608	0.001469073	0.00944109	XP_005067085.2|1.7e-70|NHP2-like protein 1 [Mesocricetus auratus]
333789	2.41	1.71	2.36	2.67	2.73	2.4	N4bp2	-0.270425538	1.51E-07	7.87E-07	NP_001020088.1|0.0e+00|NEDD4-binding protein 2 [Mus musculus]
108014	72.99	95.88	90.29	72.88	73.37	66.08	Srsf9	0.297585115	1.22E-26	4.16E-26	XP_008047945.2|1.4e-132|serine/arginine-rich splicing factor 9, partial [Carlito syrichta]
64294	104.51	101.58	74.52	130.19	134.05	139.63	Itm2c	-0.537851795	1.31E-212	1.39E-212	NP_071862.2|3.8e-149|integral membrane protein 2C [Mus musculus]
51886	22.08	27.07	31.71	16	16.89	18.23	Fubp1	0.54967508	1.02E-128	1.51E-128	NP_001342295.1|0.0e+00|far upstream element-binding protein 1 isoform 1 [Mus musculus]
69752	17.11	21.92	21.24	16.99	21.54	16.35	Zfp511	0.069981821	0.022299851	0.160572481	NP_081477.1|1.0e-101|zinc finger protein 511 [Mus musculus]
227334	4.1	4.91	5.24	5.23	6.2	5.41	Usp40	-0.233418753	2.66E-07	1.40E-06	EDL40132.1|0.0e+00|mCG142257, isoform CRA_b [Mus musculus]
68750	6.22	4.02	4.97	8.29	7.94	9.09	Rreb1	-0.742872601	2.59E-107	4.27E-107	AAX83010.1|0.0e+00|RREB1 [Mus musculus]
59290	0	0.04	0	0	0	0	Gpa33				NP_067623.1|1.9e-181|cell surface A33 antigen precursor [Mus musculus]
231004	0.4	0.06	0.28	0.02	0.48	0.14	Samd11	0.477897749	0.025920059	0.187921803	BAE36160.1|1.5e-293|unnamed protein product [Mus musculus]
18796	3.23	2.09	1.84	5.24	5.34	6.24	Plcb2	-1.441929797	2.31E-159	2.96E-159	NP_001277719.1|0.0e+00|1-phosphatidylinositol 4,5-bisphosphate phosphodiesterase beta-2 isoform b [Mus musculus]
235505	0.3	0.03	0.44	0.57	0.26	0.68	Cd109	-0.942808182	1.12E-08	5.61E-08	NP_694738.1|0.0e+00|CD109 antigen precursor [Mus musculus]
70235	5.68	8.46	7	4.63	5.65	4.77	Poc1a	0.399978518	4.05E-05	0.000235237	NP_081630.2|2.2e-238|POC1 centriolar protein homolog A [Mus musculus]
74764	11.59	9.38	9.68	21.29	21.89	23.62	Klc4	-1.109771354	2.52E-146	3.41E-146	NP_083367.1|0.0e+00|kinesin light chain 4 [Mus musculus]
226778	3.23	2.12	2.62	2.61	2.4	1.93	Mark1	0.158726032	0.005782156	0.039262057	NP_663490.2|0.0e+00|serine/threonine-protein kinase MARK1 [Mus musculus]
74486	3.66	2.22	2.45	4.51	4.65	4.49	Osbpl10	-0.654846712	3.15E-20	1.19E-19	NP_683761.1|9.5e-311|oxysterol-binding protein-related protein 10 [Mus musculus]
67064	18.42	20.18	19.38	28.8	26.75	24.68	Chmp1b	-0.4634815	1.07E-42	2.96E-42	XP_010637322.1|2.2e-98|PREDICTED: charged multivesicular body protein 1b [Fukomys damarensis]
329165	2.55	2.1	2.43	5.24	3.66	3.94	Abi2	-0.848899701	2.03E-48	5.28E-48	NP_001185499.1|1.3e-267|abl interactor 2 isoform 1 [Mus musculus]
236792	6.37	4.78	7.12	8.35	7.96	7.8	Mmgt1	-0.391543886	4.98E-17	2.00E-16	ERE65414.1|3.4e-72|protein DDX26B-like protein [Cricetulus griseus]
104582	0.46	0.14	0.18	4.96	9.26	5.12	Rprml	-4.667782857	4.55E-91	8.33E-91	NP_001028384.1|1.5e-59|reprimo-like protein [Mus musculus]
14311	3.44	0.6	3.62	14.66	3.96	7.04	Cidec	-1.69651625	7.34E-76	1.49E-75	EDK99468.1|5.1e-139|cell death-inducing DFFA-like effector c, isoform CRA_c, partial [Mus musculus]
67480	9.71	7.94	8.6	7.35	7.29	6.68	Cwc25	0.29832	5.17E-10	2.47E-09	NP_080462.2|2.8e-213|pre-mRNA-splicing factor CWC25 homolog [Mus musculus]
17907	1.37	0.25	115.7	7.96	3.73	23.29	Mylpf	1.861311145	4.18E-162	5.31E-162	NP_058034.1|1.1e-91|myosin regulatory light chain 2, skeletal muscle isoform isoform 1 [Mus musculus]
68209	28.2	37.58	41.08	58.22	64.1	55.32	Rnaseh2c	-0.715786501	1.28E-42	3.53E-42	NP_080892.1|6.8e-92|ribonuclease H2 subunit C [Mus musculus]
399548	0.05	0	0.18	0.19	0.07	0.29	Scn4b	-1.223458131	0.000105497	0.000627761	NP_001013408.1|2.3e-119|sodium channel subunit beta-4 precursor [Mus musculus]
211006	5.62	4.37	4.92	8.28	8.19	8.54	Sepsecs	-0.818535822	1.01E-63	2.25E-63	NP_766078.1|1.9e-291|O-phosphoseryl-tRNA(Sec) selenium transferase [Mus musculus]
433766	0	0	29.71	1.34	0.41	0.16	Trim63	4.119303468	1.04E-269	9.47E-270	NP_001034137.2|1.2e-200|E3 ubiquitin-protein ligase TRIM63 [Mus musculus]
12643	2.44	2.03	2.39	40.64	31.87	25.94	Chad	-3.750265185	0	0	NP_031715.1|4.7e-206|chondroadherin precursor [Mus musculus]
19726	1.03	0.71	1.1	2.29	2.05	1.59	Rfx3	-1.020965267	8.77E-43	2.42E-42	XP_006526843.1|0.0e+00|PREDICTED: transcription factor RFX3 isoform X5 [Mus musculus]
233204	14.38	15.01	15.61	24.8	28.63	26.26	Tbc1d17	-0.821393576	4.74E-117	7.42E-117	BAE29165.1|0.0e+00|unnamed protein product [Mus musculus]
231386	20.48	22.69	26.43	28.89	28.37	25.21	Ythdc1	-0.200060034	1.54E-13	6.69E-13	NP_001334304.1|0.0e+00|YTH domain-containing protein 1 isoform 2 [Mus musculus]
58804	7.51	7.58	8.06	18.31	15.5	19.33	Cdc42ep5	-1.194142564	1.98E-43	5.41E-43	XP_006228279.1|2.8e-86|PREDICTED: cdc42 effector protein 5 isoform X1 [Rattus norvegicus]
19883	2.22	1.66	2.62	4.33	4.68	4.54	Rora	-0.990942769	2.81E-114	4.47E-114	NP_001276845.1|7.3e-271|nuclear receptor ROR-alpha isoform 2 [Mus musculus]
20733	245.58	324.77	237.11	281.36	297.81	285.7	Spint2	-0.09143208	1.03E-11	4.68E-11	EDL24069.1|8.1e-161|serine protease inhibitor, Kunitz type 2, isoform CRA_a, partial [Mus musculus]
19386	12.29	10.25	13.84	11.93	11.42	11.27	Ranbp2	0.078397368	0.000162383	0.000975679	NP_035370.2|0.0e+00|E3 SUMO-protein ligase RanBP2 [Mus musculus]
634731	1.41	1	1.2	0.96	1.27	1.32	Susd1	0.280072871	0.004585319	0.030799317	NP_001156760.2|0.0e+00|sushi domain-containing protein 1 precursor [Mus musculus]
102636251	0.2	0.04	0.05	0.55	0.92	0.12	Gm33370	-2.26785225	2.03E-11	9.32E-11	XP_006535384.1|3.6e-138|PREDICTED: uncharacterized protein Gm33370 isoform X1 [Mus musculus]
258571	113.45	131.44	120.45	16.51	22.54	24.08	Olfr1033	2.489932728	0	0	NP_666789.1|1.0e-167|olfactory receptor 1033 [Mus musculus]
18194	5.63	4.18	4.01	8.14	8.43	7.78	Nsdhl	-0.827772803	2.48E-32	7.79E-32	NP_035071.3|7.0e-213|sterol-4-alpha-carboxylate 3-dehydrogenase, decarboxylating [Mus musculus]
14673	32.9	26.22	27.99	30.05	33.55	41.43	Gna12	-0.278302064	3.77E-17	1.51E-16	NP_034432.1|4.2e-211|guanine nucleotide-binding protein subunit alpha-12 [Mus musculus]
70081	1.13	0.72	1.05	1.33	1.28	1.17	2210404O09Rik	-0.372929978	0.003646223	0.024253811	NP_001243422.1|1.3e-270|uncharacterized protein LOC70081 [Mus musculus]
68889	21.08	20.75	22.53	21.72	23.17	19.66	Ubac2	0.02852848	0.059769167	0.455145226	BAE35346.1|8.2e-91|unnamed protein product, partial [Mus musculus]
13839	0	0	0.02	0.01	0.01	0	Epha5	-0.097927249	0.117045586	0.945867195	NP_031963.2|0.0e+00|ephrin type-A receptor 5 precursor [Mus musculus]
52570	1.52	2.02	1.05	2.9	3.46	2.54	Ccdc69	-0.930632503	1.46E-10	6.86E-10	NP_803422.2|6.2e-106|coiled-coil domain-containing protein 69 [Mus musculus]
16150	39.26	49.74	36.57	31.24	32.63	29.55	Ikbkb	0.266175982	1.42E-29	4.63E-29	EDL32880.1|0.0e+00|inhibitor of kappaB kinase beta, isoform CRA_a, partial [Mus musculus]
66988	41.55	72.35	48.92	33.82	23.95	19.46	Lap3	1.087989423	0	0	NP_077754.3|5.3e-301|cytosol aminopeptidase [Mus musculus]
15936	165.45	173.78	171.11	65.55	76.35	86.78	Ier2	1.157003599	0	0	NP_034629.3|1.5e-116|immediate early response gene 2 protein [Mus musculus]
14705	24.64	19.68	18.06	44.14	35.12	34.05	Bscl2	-0.879792658	1.30E-107	2.14E-107	NP_001129536.1|2.0e-233|seipin isoform 1 [Mus musculus]
71971	4.39	4.01	4.95	5.17	4.82	4.56	Zswim1	-0.116074595	0.015338498	0.108591828	EDL06424.1|4.3e-281|zinc finger, SWIM domain containing 1, isoform CRA_a, partial [Mus musculus]
66196	5.24	4.56	4.92	2.6	3.24	2.76	Myo19	0.884202075	1.12E-32	3.50E-32	EDL15749.1|0.0e+00|mCG146190, partial [Mus musculus]
78004	4	2.44	3.84	3.82	3.57	2.88	Prr15	0.010519479	0.115527408	0.931313593	NP_084300.1|1.3e-60|proline-rich protein 15 [Mus musculus]
225659	2.51	1.89	2	3.15	2.36	2.53	Cep76	-0.340711459	6.50E-06	3.63E-05	EDL09635.1|0.0e+00|mCG6043, isoform CRA_a, partial [Mus musculus]
24132	3.42	4.59	3.2	2.58	1.48	2.34	Zfp53	0.848709526	2.03E-30	6.52E-30	EDL05730.1|0.0e+00|zinc finger protein 53, isoform CRA_a [Mus musculus]
16613	0	0	0	0.14	0	0	Klk1b11				EDL22693.1|9.8e-163|mCG145362, partial [Mus musculus]
22276	4.6	5.51	6.31	8.93	8.97	8.61	Uros	-0.720193448	3.55E-24	1.25E-23	EDL17774.1|1.1e-115|uroporphyrinogen III synthase, isoform CRA_d, partial [Mus musculus]
74251	3.23	1.78	2.62	5.54	4.11	4.04	Ankrd9	-0.802799213	3.19E-15	1.33E-14	EDL18647.1|1.9e-198|ankyrin repeat domain 9, isoform CRA_a, partial [Mus musculus]
69893	3.07	2.7	2.64	2.37	2.06	2.28	Coa7	0.324470956	0.000119481	0.000713175	NP_081526.1|5.8e-135|cytochrome c oxidase assembly factor 7 [Mus musculus]
216134	6.26	4.12	5.37	9.22	10.1	9.31	Pdxk	-0.866829842	7.03E-94	1.26E-93	NP_742146.1|1.4e-176|pyridoxal kinase [Mus musculus]
71238	4.51	3.27	2.47	8.33	2.99	3.59	Sdhaf3	-0.528561603	0.001161302	0.00740315	NP_001071181.1|1.6e-65|succinate dehydrogenase assembly factor 3, mitochondrial precursor [Mus musculus]
245533	0.19	0	0	0.12	0	0.07	Awat1	-0.097927249	0.113683469	0.914507001	EDL14180.1|8.6e-201|mCG116788, partial [Mus musculus]
16619	0	0	0.06	0.2	0	0	Klk1b27	-1.682889749	0.037484441	0.277543537	EDL22695.1|1.6e-168|mCG68207, partial [Mus musculus]
408068	1.21	2.51	1.61	1.77	3.64	1.93	Zfp738	-0.756509387	2.41E-31	7.66E-31	NP_001001187.2|0.0e+00|zinc finger protein 738 [Mus musculus]
16485	0	0	0.07	0.11	0.13	0.03	Kcna1	-1.770352591	6.55E-07	3.50E-06	NP_034725.3|4.6e-279|potassium voltage-gated channel subfamily A member 1 [Mus musculus]
217304	2.92	1.22	2.48	3.11	1.9	1.98	Cd300lb	-0.068558396	0.065926823	0.505206967	AAI07353.1|3.3e-68|Cd300lb protein, partial [Mus musculus]
224619	36.26	36.98	33.38	46.55	48.71	47.78	Traf7	-0.427611817	7.20E-69	1.54E-68	EDL22335.1|0.0e+00|Tnf receptor-associated factor 7, isoform CRA_b, partial [Mus musculus]
105245400	0.21	0	0.43	0.01	0.29	0.48	Gm40862	-0.254523204	0.07994311	0.622533833	XP_011242231.1|1.1e-85|PREDICTED: arf-GAP with SH3 domain, ANK repeat and PH domain-containing protein 2-like [Mus musculus]
84653	0.81	2.12	2.12	0.21	0.64	0.44	Hes7	1.623608305	4.48E-14	1.92E-13	NP_149030.2|1.3e-114|transcription factor HES-7 [Mus musculus]
13830	45.22	35.33	46.6	41.73	38.67	42.25	Stom	0.055600174	0.002908911	0.019166326	NP_038543.1|1.3e-147|erythrocyte band 7 integral membrane protein [Mus musculus]
668208	0	0	0.02	0	0	0	Gm13288				NP_001092311.1|2.4e-101|interferon zeta-like precursor [Mus musculus]
277343	1.64	0.25	0.91	1.81	2.24	2.27	Wfdc8	-1.217508864	7.64E-21	2.86E-20	NP_001074019.1|2.2e-170|WAP four-disulfide core domain protein 8 isoform 2 [Mus musculus]
14257	12.32	7.67	7.83	8.5	10.19	13.9	Flt4	-0.251493718	7.34E-15	3.09E-14	NP_032055.1|0.0e+00|vascular endothelial growth factor receptor 3 precursor [Mus musculus]
74386	4.73	5.16	5.07	8.13	7.06	7.63	Rmi1	-0.614372836	8.69E-28	2.91E-27	NP_083180.3|0.0e+00|recQ-mediated genome instability protein 1 [Mus musculus]
11877	2.2	1.71	1.56	10.24	12.12	11.7	Arvcf	-2.668881241	0	0	EDK97521.1|0.0e+00|armadillo repeat gene deleted in velo-cardio-facial syndrome, isoform CRA_b, partial [Mus musculus]
17005	0.45	0.66	0.72	1.87	2.05	1.61	Ltk	-1.411742698	6.49E-20	2.47E-19	NP_976220.2|0.0e+00|leukocyte tyrosine kinase receptor isoform D precursor [Mus musculus]
66262	6.98	5.9	6.39	8.03	8	7.75	Ing5	-0.308283383	1.09E-12	4.86E-12	NP_079730.1|4.3e-132|inhibitor of growth protein 5 [Mus musculus]
215303	0.1	0.27	0.11	0.33	0.32	0.18	Camk1g	-0.771116932	0.001517046	0.009761662	NP_659066.1|1.6e-279|calcium/calmodulin-dependent protein kinase type 1G [Mus musculus]
13214	0	0	4.42	0	0.06	0.35	Defb1	3.504108766	5.48E-18	2.16E-17	NP_031869.1|1.4e-34|beta-defensin 1 precursor [Mus musculus]
225872	0.06	0.07	0.26	0.21	0.28	0.3	Npas4	-0.793072667	0.000714521	0.004477251	NP_705781.1|0.0e+00|neuronal PAS domain-containing protein 4 [Mus musculus]
170460	14.34	12.04	13.76	7.23	6.27	7.34	Stard5	0.945761468	1.14E-72	2.38E-72	AAG41056.1|3.7e-130|StAR-related protein 1-4E, partial [Mus musculus]
57432	2.94	3.28	3.71	2.51	4.12	3.15	Zc3h8	0.029606725	0.098448922	0.780670756	NP_065619.2|7.4e-172|zinc finger CCCH domain-containing protein 8 [Mus musculus]
19171	230.39	316.46	160.48	172.6	114.25	112.7	Psmb10	0.81758796	0	0	NP_038668.2|9.7e-151|proteasome subunit beta type-10 precursor [Mus musculus]
234686	26.39	27.27	21.54	45.02	51.12	48.37	Fhod1	-0.942681334	0	0	NP_808367.2|0.0e+00|FH1/FH2 domain-containing protein 1 [Mus musculus]
70823	5.41	4.41	4.75	7.99	6.59	7.46	Hmgxb4	-0.566200531	3.99E-27	1.35E-26	EDL10821.1|0.0e+00|high mobility group box 2-like 1, isoform CRA_a, partial [Mus musculus]
66253	16.69	20.64	19.21	25.87	23.41	22.59	Aig1	-0.407921217	2.89E-19	1.11E-18	NP_001334291.1|5.0e-136|androgen-induced gene 1 protein isoform 2 [Mus musculus]
22239	0.01	0.16	0.15	0.49	0.46	0.34	Ugt8a	-1.952076382	3.79E-12	1.71E-11	NP_035804.2|0.0e+00|2-hydroxyacylsphingosine 1-beta-galactosyltransferase isoform 1 precursor [Mus musculus]
231805	30.6	29.43	27.62	3.44	3.09	3.09	Pilra	3.186852151	0	0	NP_705730.1|2.2e-170|paired immunoglobulin-like type 2 receptor alpha precursor [Mus musculus]
20846	102.42	139.88	87.7	134.58	56.15	57.97	Stat1	0.419895136	1.22E-245	1.17E-245	EDK99964.1|0.0e+00|signal transducer and activator of transcription 1, isoform CRA_a, partial [Mus musculus]
12873	0.04	0	0.06	0.91	1.13	0.72	Cpa3	-5.395607797	5.56E-31	1.78E-30	NP_031779.1|1.4e-246|mast cell carboxypeptidase A preproprotein [Mus musculus]
56030	16.11	13.41	18.4	11.47	11.36	12.53	Tmem131	0.442549663	3.59E-63	8.05E-63	NP_061360.2|0.0e+00|transmembrane protein 131 [Mus musculus]
66126	67.94	76.5	68.16	117.86	115.82	100.81	Elof1	-0.672647028	5.69E-123	8.59E-123	XP_007993523.1|3.6e-44|PREDICTED: transcription elongation factor 1 homolog isoform X3 [Chlorocebus sabaeus]
100039973	6.12	2.66	2.37	5.02	1.32	0	Gm13309	0.842827147	1.14E-05	6.46E-05	XP_006536448.3|1.3e-82|PREDICTED: C-C motif chemokine 19-like, partial [Mus musculus]
81003	3.23	2.86	3.51	6.69	5.6	5.54	Trim23	-0.886601383	4.06E-48	1.06E-47	EDL18500.1|0.0e+00|tripartite motif protein 23, isoform CRA_b, partial [Mus musculus]
232406	0.5	0.27	0.93	1.8	1.4	0.85	BC035044	-1.211137859	2.32E-13	1.01E-12	NP_001241875.1|4.7e-75|uncharacterized protein LOC232406 isoform 1 [Mus musculus]
193796	9.27	8.85	9.32	10.15	11.61	12.24	Kdm4b	-0.326333414	6.91E-21	2.59E-20	NP_742144.1|0.0e+00|lysine-specific demethylase 4B [Mus musculus]
11814	0.25	0	0	0	0	0	Apoc3				NP_001276684.1|2.0e-50|apolipoprotein C-III isoform a [Mus musculus]
384214	0.49	0.8	1.22	1.44	2.69	1.23	Ephx4	-1.086611935	8.20E-08	4.23E-07	NP_001001804.2|1.9e-215|epoxide hydrolase 4 [Mus musculus]
18102	65.84	78.21	77.9	28.87	27.03	22.56	Nme1	1.511782818	0	0	AAA39826.1|1.5e-92|tumor metastatic process-associated protein NM23, partial [Mus musculus]
56519	0	0	19.7	0	0	7.1	Defb4	1.477187466	6.03E-12	2.73E-11	NP_062702.1|3.1e-30|beta-defensin 4 precursor [Mus musculus]
106639	4.04	3.05	1.85	11.88	12.67	14.24	Vmac	-2.134764017	5.61E-198	6.25E-198	NP_849257.1|2.5e-52|vimentin-type intermediate filament-associated coiled-coil protein isoform 1 [Mus musculus]
66680	24.94	27.41	30.39	28.27	28.57	25.84	Oser1	0.011349359	0.097864547	0.775508948	EDL06324.1|9.5e-180|RIKEN cDNA 3230401D17, isoform CRA_a, partial [Mus musculus]
27385	0	0	0	0.01	0	0	Magel2				NP_038807.4|0.0e+00|MAGE-like protein 2 [Mus musculus]
320865	0	0	0	0.02	0	0	Cdh18				NP_001074768.1|0.0e+00|cadherin-18 precursor [Mus musculus]
70750	6.13	4.64	6.4	9.85	10.75	11.75	Kdsr	-1.207006695	8.29E-154	1.09E-153	NP_001303679.1|2.2e-142|3-ketodihydrosphingosine reductase isoform 2 precursor [Mus musculus]
71617	5.63	4.77	5.12	5.16	5.61	4.99	9130011E15Rik	-0.109193471	0.009951695	0.069153188	NP_938038.2|0.0e+00|UPF0668 protein C10orf76 homolog [Mus musculus]
19337	0.32	0.21	0.08	0.75	0.27	0.26	Rab33a	-1.097927249	0.002539571	0.016614085	XP_017363003.1|4.5e-158|PREDICTED: ras-related protein Rab-33A [Cebus capucinus imitator]
BGI_novel_G001127	0.72	2.16	0.96	2.59	0.94	1.3	BGI_novel_G001127	-0.311698533	0.048753481	0.366921074
77015	0.3	0.22	0.2	1.29	1.83	1.83	Mpped2	-2.921896884	2.80E-46	7.47E-46	NP_084113.1|1.5e-112|metallophosphoesterase MPPED2 [Mus musculus]
66913	58.45	59.03	58.81	46.02	50.45	39.31	Kdelr2	0.380290646	7.71E-47	2.04E-46	NP_080117.1|6.9e-113|ER lumen protein-retaining receptor 2 [Mus musculus]
110197	0.37	0.36	0.28	1.38	0.84	1.37	Dgkg	-1.840698464	1.61E-42	4.46E-42	BAD90219.1|0.0e+00|mKIAA4131 protein, partial [Mus musculus]
23802	61.27	58.45	58.77	54.26	57.4	59.37	Amfr	0.062437903	5.76E-05	0.000337134	XP_007991537.1|0.0e+00|PREDICTED: E3 ubiquitin-protein ligase AMFR [Chlorocebus sabaeus]
67426	0.9	0.35	13.72	7.59	5.76	5.58	Adck3	-0.254230547	1.34E-05	7.61E-05	NP_075830.2|0.0e+00|atypical kinase COQ8A, mitochondrial [Mus musculus]
50771	19.01	15.1	17.29	18.93	20.43	18.02	Atp9b	-0.143608529	7.27E-08	3.74E-07	NP_001188498.1|0.0e+00|probable phospholipid-transporting ATPase IIB isoform 1 [Mus musculus]
619297	0.02	0.05	0.06	0.1	0.04	0.07	C430049E01Rik	-0.600427589	0.036047971	0.265919148	XP_003945491.1|1.1e-118|PREDICTED: nestin [Mus musculus]
67811	25.82	20.94	23.76	29.32	25.55	25.41	Poldip2	-0.185594568	1.23E-07	6.38E-07	NP_080665.1|2.0e-219|polymerase delta-interacting protein 2 [Mus musculus]
BGI_novel_G000213	0	1.52	0	2.2	3.19	3.38	BGI_novel_G000213	-2.556568036	2.84E-14	1.21E-13
227195	4.17	3.53	4.84	4.95	5.34	5.44	Ino80d	-0.323748791	4.13E-25	1.44E-24	NP_001108081.1|0.0e+00|INO80 complex subunit D isoform 1 [Mus musculus]
BGI_novel_G000245	1.74	1.21	1.59	1.4	1.09	0.9	BGI_novel_G000245	0.435249326	0.007137832	0.048900524
70396	22.59	27.33	26.58	17.32	16.69	11.92	Asnsd1	0.642005329	2.00E-56	4.80E-56	NP_001277913.1|1.4e-78|asparagine synthetase domain-containing protein 1 isoform 2 [Mus musculus]
104360	0	0.05	0	0.03	0	0	Isl2	-0.097927249	0.117045586	0.945867195	NP_081673.2|2.0e-208|insulin gene enhancer protein ISL-2 [Mus musculus]
13199	0.47	0.29	0.45	0.04	0.09	0.01	Ddn	3.086497323	7.51E-19	2.92E-18	NP_001013763.1|0.0e+00|dendrin [Mus musculus]
93679	56.55	56.62	53.26	58.83	65.02	73.44	Trim8	-0.251167014	2.29E-43	6.29E-43	EDL42005.1|0.0e+00|tripartite motif protein 8, isoform CRA_b, partial [Mus musculus]
238690	0.14	0.45	0.45	0.49	0.26	0.47	Zfp458	-0.446822391	0.002534016	0.016576609	XP_017170999.1|0.0e+00|PREDICTED: zinc finger protein 728 isoform X1 [Mus musculus]
54698	0.13	0.67	0.34	0.16	0.21	0.18	Crtam	1.06434418	0.000553753	0.003446717	NP_001268883.1|2.5e-214|cytotoxic and regulatory T-cell molecule isoform 1 precursor [Mus musculus]
16633	15.05	15.07	12.53	9.58	4.05	3.83	Klra2	1.139809872	9.94E-107	1.65E-106	XP_017176903.1|1.9e-142|PREDICTED: killer cell lectin-like receptor 2 isoform X1 [Mus musculus]
20346	2.06	2.07	1.42	7.01	7.54	6.91	Sema3a	-2.085354663	0	0	NP_033178.2|0.0e+00|semaphorin-3A precursor [Mus musculus]
50850	4.67	4.05	5.06	6.74	6.32	6.67	Spast	-0.496960789	3.43E-25	1.19E-24	EDL38429.1|1.2e-211|spastin, isoform CRA_b, partial [Mus musculus]
26918	0	0	0	0.46	0.09	0	Ern2	-5.741783438	2.38E-08	1.20E-07	NP_001303618.1|0.0e+00|serine/threonine-protein kinase/endoribonuclease IRE2 isoform 2 precursor [Mus musculus]
102632737	0.29	0.25	0.02	0	0.04	0	Gm30732	3.60251247	3.98E-07	2.11E-06	XP_017174874.1|5.3e-176|PREDICTED: uncharacterized protein Gm30732 [Mus musculus]
83492	0	0.02	1.75	0	0	0.29	Gsdmc	2.709427673	1.54E-16	6.24E-16	NP_113555.1|9.6e-269|gasdermin-C [Mus musculus]
76719	14.44	10.74	12.69	14.25	14.9	16.31	Kansl1	-0.306777762	1.38E-24	4.84E-24	NP_001074514.1|0.0e+00|KAT8 regulatory NSL complex subunit 1 [Mus musculus]
228368	12.93	13.77	13.9	10.21	11.1	10.83	Slc35c1	0.341425373	1.41E-15	5.85E-15	NP_997597.1|3.0e-201|GDP-fucose transporter 1 isoform 1 [Mus musculus]
27176	751.41	805.14	822.62	554.73	582.18	530.49	Rpl7a	0.520025808	0	0	AAH52339.1|1.7e-143|Rpl7a protein, partial [Mus musculus]
80893	0.05	0	0.03	0.18	0.15	0.22	Tmprss5	-2.557358867	2.15E-05	0.000122961	EDL25719.1|4.8e-261|transmembrane protease, serine 5 (spinesin), isoform CRA_a, partial [Mus musculus]
21463	4.25	3.93	3.36	8.13	8.59	7.31	Tcp11	-1.005489419	2.21E-43	6.05E-43	NP_001079024.1|4.7e-265|T-complex protein 11 isoform 2 [Mus musculus]
67493	9.44	11.05	11.65	8.08	8.39	7.96	Mettl16	0.363576791	3.87E-15	1.62E-14	NP_080473.1|0.0e+00|U6 small nuclear RNA (adenine-(43)-N(6))-methyltransferase [Mus musculus]
238692	2.28	2.69	2.94	3.12	3.63	2.71	Zfp874a	-0.241685588	0.000733075	0.004605706	NP_808380.1|1.4e-278|zinc finger protein 874 [Mus musculus]
432964	0.8	0.8	0.78	2.09	1.61	2.36	K230010J24Rik	-1.33266366	2.78E-21	1.03E-20	XP_021038436.1|1.4e-293|putative IQ motif and ankyrin repeat domain-containing protein LOC642574 homolog [Mus caroli]
269614	10.36	10.59	12.88	11.59	13.87	12.08	Pank4	-0.079100125	0.007756845	0.053315654	EDL14987.1|0.0e+00|pantothenate kinase 4, isoform CRA_a, partial [Mus musculus]
102580	9.05	10.45	9.66	7.86	9.35	7.66	Alg9	0.236668693	7.49E-07	4.02E-06	NP_598742.1|0.0e+00|alpha-1,2-mannosyltransferase ALG9 [Mus musculus]
13009	0.2	0.34	9.49	19.94	5.67	7.79	Csrp3	-1.610031003	3.57E-52	8.91E-52	ERE77362.1|1.3e-119|cysteine and glycine-rich protein 3 [Cricetulus griseus]
67434	14.26	13.88	20.56	16.42	17.59	18.95	Ankrd33b	0.010445927	0.08639022	0.6773211	NP_001157913.1|1.5e-270|ankyrin repeat domain-containing protein 33B isoform 3 [Mus musculus]
546611	0.03	0.04	0.07	0.73	0.56	0.66	Klhl33	-3.669469234	5.04E-46	1.35E-45	NP_001160123.1|0.0e+00|kelch-like protein 33 [Mus musculus]
66665	7.94	7.88	7.97	4.75	6.64	4.82	Msantd3	0.242484585	0.000111104	0.000661878	NP_082413.2|1.2e-150|myb/SANT-like DNA-binding domain-containing protein 3 [Mus musculus]
236511	5.19	4.12	4.66	16.19	18.07	18.23	Ago1	-1.91017686	0	0	NP_001304102.1|0.0e+00|protein argonaute-1 isoform 1x [Mus musculus]
21808	2.09	1.61	1.87	6.93	8.54	7.89	Tgfb2	-2.10365906	5.18E-293	4.40E-293	EDL13059.1|2.0e-249|transforming growth factor, beta 2, partial [Mus musculus]
27993	17.86	19.07	19.77	14	13	12.6	Imp4	0.524380235	4.93E-34	1.51E-33	EDL14450.1|4.1e-168|IMP4, U3 small nucleolar ribonucleoprotein, homolog (yeast), partial [Mus musculus]
74229	7.16	6.67	6.85	7.08	7.87	7.1	Paqr8	-0.106633193	0.00182318	0.011797912	NP_083105.3|2.6e-206|membrane progestin receptor beta [Mus musculus]
217201	12.46	12.62	12.44	12.5	15.32	14.82	Rundc1	-0.18615397	3.49E-07	1.84E-06	NP_766154.2|0.0e+00|RUN domain-containing protein 1 [Mus musculus]
258749	0	0	0	0.06	0	0	Olfr556				NP_666965.2|1.7e-177|olfactory receptor 556 [Mus musculus]
20686	5.36	6.18	5.71	19.94	12.67	9.96	Spa17	-1.32031967	7.83E-33	2.44E-32	NP_035579.1|1.5e-76|sperm surface protein Sp17 [Mus musculus]
234564	0	0.25	0.59	1.55	2.18	2.1	Ces1f	-2.722418113	5.54E-37	1.64E-36	EDL11098.1|0.0e+00|expressed sequence AU018778, partial [Mus musculus]
53419	0.11	0.12	0.21	0.82	0.21	0.12	Corin	-1.271258851	3.23E-08	1.64E-07	NP_001116228.1|0.0e+00|atrial natriuretic peptide-converting enzyme isoform 2 [Mus musculus]
218035	9.61	9.08	10	17.67	15.51	15.36	Vps41	-0.755318222	6.07E-78	1.22E-77	EDL32708.1|0.0e+00|vacuolar protein sorting 41 (yeast), isoform CRA_c, partial [Mus musculus]
20016	28.66	29.7	35.25	33.99	30.43	30.29	Polr1c	-0.004469745	0.113683469	0.914368328	AAI30019.1|4.1e-197|Polr1c protein [Mus musculus]
BGI_novel_G000963	0.36	0.69	0.54	0.26	0.76	0.58	BGI_novel_G000963	-0.012385695	0.120916546	0.982095221
26403	36.71	35.57	32.37	44.27	49.34	54.68	Map3k11	-0.452434064	5.33E-99	9.23E-99	NP_071295.2|0.0e+00|mitogen-activated protein kinase kinase kinase 11 [Mus musculus]
75430	10.02	9.88	9.58	6.66	5.4	6.9	Anapc15	0.290718752	3.04E-05	0.000175212	EGW14361.1|2.8e-62|Transmembrane O-methyltransferase [Cricetulus griseus]
66612	17.85	15.8	19.51	27.51	26.95	28.16	Ormdl3	-0.630671413	1.55E-59	3.60E-59	XP_021509116.1|1.1e-87|ORM1-like protein 3 isoform X1 [Meriones unguiculatus]
67213	54.85	48.98	43.78	49.79	51.65	49.31	Cmtm6	-0.037749253	0.008315507	0.057316272	EDL09298.1|3.4e-102|CKLF-like MARVEL transmembrane domain containing 6, partial [Mus musculus]
71564	5.05	5.17	3.24	16.06	19.93	21.58	Izumo4	-2.055910614	8.65E-120	1.33E-119	NP_082105.3|6.8e-112|izumo sperm-egg fusion protein 4 precursor [Mus musculus]
19088	3.64	2.38	2.91	10.15	6.99	6.23	Prkar2b	-1.480430784	4.52E-110	7.35E-110	EDL36899.1|3.6e-252|protein kinase, cAMP dependent regulatory, type II beta, isoform CRA_b, partial [Mus musculus]
268527	0.03	0.05	0.1	0.14	0.05	0.13	Greb1	-0.738384862	0.002786083	0.018343258	NP_001239000.1|0.0e+00|protein GREB1 isoform 2 [Mus musculus]
63986	65.17	70.55	55.72	31.66	30.91	23.08	Gmfg	1.114165297	1.11E-172	1.35E-172	EDL13977.1|6.0e-74|mCG128295, partial [Mus musculus]
666532	4.85	4.96	6.07	2.96	1.69	2.69	Gm13139	0.967236788	1.50E-48	3.89E-48	NP_001077387.1|0.0e+00|uncharacterized protein LOC666532 [Mus musculus]
212679	2.81	2.21	2.76	1.97	2.11	1.55	Mars2	0.46790694	8.27E-07	4.44E-06	BAC31393.1|0.0e+00|unnamed protein product, partial [Mus musculus]
228003	0.3	0.06	13.86	1.01	0.21	1.93	Klhl41	2.27806965	2.74E-102	4.64E-102	NP_001074556.1|0.0e+00|kelch-like protein 41 [Mus musculus]
237761	0.18	0.23	0.15	0.28	0.27	0.5	Sowaha	-0.909867231	0.000104313	0.000620247	NP_898996.2|3.1e-303|ankyrin repeat domain-containing protein SOWAHA precursor [Mus musculus]
208691	1.1	0.99	1.32	1.56	1.71	1.49	Eif5a2	-0.472647293	2.64E-07	1.39E-06	XP_017175003.1|5.3e-104|PREDICTED: eukaryotic translation initiation factor 5A-2 isoform X1 [Mus musculus]
78771	2.12	0.47	0.97	3.15	3.6	3.84	Mctp1	-1.631770317	5.73E-93	1.03E-92	XP_006517525.3|0.0e+00|PREDICTED: multiple C2 and transmembrane domain-containing protein 1 isoform X1 [Mus musculus]
71425	0	0.02	0.02	0.02	0.04	0	Bpifb9a	-0.944033336	0.03096336	0.226629401	NP_780376.2|0.0e+00|vomeromodulin precursor [Mus musculus]
64656	23.17	24.85	26.23	28.63	28.64	23.64	Mrps23	-0.114779068	0.001598243	0.010299226	AAH02155.1|2.0e-115|Mrps23 protein, partial [Mus musculus]
19303	95.87	91.94	96.48	58.25	63.54	66.02	Pxn	0.596783773	0	0	NP_035353.1|0.0e+00|paxillin isoform alpha [Mus musculus]
226409	0.28	0.64	0.21	1.09	0.85	0.83	Zranb3	-1.4358272	1.83E-18	7.17E-18	EDL39758.1|0.0e+00|mCG13937, isoform CRA_b, partial [Mus musculus]
71810	32.91	36.42	32.99	30.44	36.87	30.58	Ranbp3	0.061795184	0.004098121	0.027414467	NP_001239395.1|2.8e-304|ran-binding protein 3 isoform 1 [Mus musculus]
71310	10.14	9.55	6.79	10.09	9.44	9.09	Tbc1d9	-0.05888656	0.020593725	0.14783374	NP_001104774.1|0.0e+00|TBC1 domain family member 9 isoform 1 [Mus musculus]
319701	0.12	0.07	0.26	0.43	0.96	0.37	Fbxo48	-2.036526704	6.42E-10	3.08E-09	NP_795956.1|1.2e-89|F-box only protein 48 [Mus musculus]
74152	0.65	0.69	0.36	0.26	0.2	0.26	Stra6l	1.235056035	7.61E-09	3.78E-08	EDL02386.1|0.0e+00|RIKEN cDNA 1300002K09, isoform CRA_a, partial [Mus musculus]
67416	6.7	5.89	7.86	9.13	9.09	8.32	Armcx2	-0.344035739	2.76E-13	1.21E-12	BAD32238.1|0.0e+00|mKIAA0512 protein, partial [Mus musculus]
16907	10.35	8.99	10.43	7.04	6.61	6.49	Lmnb2	0.566666272	6.80E-32	2.15E-31	NP_001334069.1|9.5e-257|lamin-B2 isoform 2 [Mus musculus]
75627	12.01	19.42	19.77	10.32	8.97	9.77	Snapc1	0.794090071	2.32E-58	5.47E-58	NP_848479.1|3.0e-180|snRNA-activating protein complex subunit 1 [Mus musculus]
12166	7.8	7.92	8.51	14.99	14.51	14.26	Bmpr1a	-0.844591669	2.27E-145	3.07E-145	NP_033888.2|0.0e+00|bone morphogenetic protein receptor type-1A precursor [Mus musculus]
54607	7.04	6.7	7.35	6.87	6.74	7.12	Socs6	-0.054121384	0.035118254	0.258776657	NP_061291.2|1.7e-310|suppressor of cytokine signaling 6 [Mus musculus]
108147	19.87	19.63	21.96	14.73	14.96	13.89	Atic	0.50183653	1.54E-39	4.41E-39	NP_080471.2|0.0e+00|bifunctional purine biosynthesis protein PURH [Mus musculus]
17961	4.29	3.04	4.72	5.4	3.58	3.63	Nat2	0.070611213	0.066117687	0.506699304	XP_006509655.1|1.2e-192|PREDICTED: arylamine N-acetyltransferase 2 isoform X1 [Mus musculus]
BGI_novel_G000295	0.5	0	0.09	0.14	0.13	0.12	BGI_novel_G000295	0.520167294	0.021531419	0.154913483
108052	0.2	0.05	0.05	0.58	0.52	0.29	Slc14a1	-2.26086582	2.52E-15	1.05E-14	NP_001164481.1|1.7e-224|urea transporter 1 isoform a [Mus musculus]
217593	0	0	0	0.34	0.12	0	Slc25a21	-5.345854762	7.82E-07	4.20E-06	NP_001161448.1|1.0e-176|mitochondrial 2-oxodicarboxylate carrier isoform 2 [Mus musculus]
17193	1.34	1.7	1.61	2.51	2.63	2.35	Mbd4	-0.631830682	6.10E-12	2.76E-11	NP_034904.2|0.0e+00|methyl-CpG-binding domain protein 4 [Mus musculus]
18583	7.74	8.29	7.89	15.03	15.65	14.15	Pde7a	-0.967517447	5.55E-198	6.19E-198	NP_001116231.1|7.4e-284|high affinity cAMP-specific 3',5'-cyclic phosphodiesterase 7A isoform 2 [Mus musculus]
217869	82.93	90.05	93.43	57.93	51.17	48.36	Eif5	0.76858773	0	0	NP_775539.1|3.3e-242|eukaryotic translation initiation factor 5 [Mus musculus]
69698	10.8	10.96	9.16	9.57	9.52	12.76	Slc52a3	-0.037754724	0.057703444	0.438714314	NP_001158292.1|9.0e-141|solute carrier family 52, riboflavin transporter, member 3 isoform 2 [Mus musculus]
71835	4.19	3.5	3.29	4.73	4.1	4.28	Lancl2	-0.262364624	1.55E-05	8.80E-05	NP_598498.1|3.9e-269|lanC-like protein 2 [Mus musculus]
72658	3.14	4.26	3.21	3.34	4.38	2.3	2700097O09Rik	-0.235430772	0.000881583	0.005567274	NP_082590.2|1.5e-171|uncharacterized protein LOC72658 [Mus musculus]
72690	23.29	52.83	50.6	23.65	28.12	29.24	Grrp1	0.771621626	1.35E-88	2.52E-88	XP_006539260.1|1.2e-170|PREDICTED: protein FAM110D isoform X1 [Mus musculus]
50721	11.11	12.35	12.29	9.58	11.25	10.28	Sirt6	0.14057335	0.002000373	0.012990394	NP_853617.1|3.2e-156|NAD-dependent protein deacetylase sirtuin-6 isoform 1 [Mus musculus]
16425	0.6	0.59	0.94	1.18	2.68	1.13	Itih2	-1.210401978	5.31E-19	2.05E-18	NP_034712.2|0.0e+00|inter-alpha-trypsin inhibitor heavy chain H2 precursor [Mus musculus]
242109	10.8	9.83	12.46	12.3	10.68	9.26	Zfp697	0.010264112	0.096695258	0.765286914	NP_766451.3|0.0e+00|zinc finger protein 697 [Mus musculus]
171543	11.3	8.76	9.03	9.77	12.07	11.41	Bmf	-0.209335434	2.33E-09	1.14E-08	NP_001298069.1|4.3e-108|bcl-2-modifying factor isoform 2 [Mus musculus]
15170	73.45	73.28	74.9	24.58	20.59	20.54	Ptpn6	1.75854544	0	0	NP_001071173.1|0.0e+00|tyrosine-protein phosphatase non-receptor type 6 isoform b [Mus musculus]
16876	0	0	0.02	0	0	0	Lhx9				NP_001020736.1|1.2e-196|LIM/homeobox protein Lhx9 isoform a [Mus musculus]
73545	1.41	3.05	2.31	9.25	9.03	5.67	1700094D03Rik	-1.804863365	4.65E-144	6.33E-144	EDL15166.1|2.4e-57|mCG146184, partial [Mus musculus]
69976	10.66	11.34	13.66	16.74	16.56	15.45	Galk2	-0.460057482	1.25E-20	4.72E-20	NP_001277931.1|2.2e-263|N-acetylgalactosamine kinase isoform a [Mus musculus]
20416	52.3	42.26	44.53	33.52	33.23	33.19	Shc1	0.46956931	2.41E-106	4.00E-106	EDL15196.1|1.5e-243|src homology 2 domain-containing transforming protein C1, isoform CRA_b, partial [Mus musculus]
217353	22.31	13.84	20.57	21.98	21.51	22.13	Tmc6	-0.194101954	2.85E-09	1.40E-08	NP_663414.3|0.0e+00|transmembrane channel-like protein 6 isoform 1 [Mus musculus]
435921	0	0	0.15	0.19	0	0.07	Clec2f	0.224000846	0.102587723	0.816349265	NP_001264131.1|3.6e-117|C-type lectin domain family 2 member F [Mus musculus]
231238	1.01	1.3	2.23	1.33	1.33	1.64	Sel1l3	0.102770102	0.039779427	0.295573249	BAC65644.1|0.0e+00|mKIAA0746 protein, partial [Mus musculus]
100121	27.27	33.28	24.73	20.63	15.25	18.71	Tdrd7	0.646081741	3.69E-114	5.87E-114	NP_001277404.1|0.0e+00|tudor domain-containing protein 7 isoform 1 [Mus musculus]
11891	16.69	14.55	17.28	23.66	22.67	22.84	Rab27a	-0.511751676	6.90E-54	1.69E-53	NP_076124.1|3.5e-125|ras-related protein Rab-27A [Mus musculus]
332396	0	0	0.04	0	0	0	Kcnk18				NP_997144.1|4.3e-229|potassium channel subfamily K member 18 [Mus musculus]
71562	2.29	1.6	2.5	3.23	2.38	2.67	Afmid	-0.331470358	0.000445364	0.002754857	NP_082103.1|9.4e-176|kynurenine formamidase [Mus musculus]
75305	0.03	0.14	0.05	0	0	0.09	Ankrd53	1.317110251	0.0212664	0.152930259	NP_083521.2|1.7e-294|ankyrin repeat domain-containing protein 53 [Mus musculus]
100039210	0	0	0.01	0.14	0.2	0.15	Gm2102	-5.26785225	5.40E-11	2.51E-10	XP_006496650.1|7.1e-183|PREDICTED: RING finger protein 223 [Mus musculus]
11784	0.09	0.03	0.06	0.17	0.18	0.27	Apba2	-1.789804953	4.02E-06	2.22E-05	NP_031487.1|0.0e+00|amyloid beta A4 precursor protein-binding family A member 2 [Mus musculus]
53325	5.89	16.9	18.84	10.68	15.05	16.86	Banp	-0.141149068	0.000347554	0.002133747	EDL11671.1|4.6e-187|Btg3 associated nuclear protein, isoform CRA_b [Mus musculus]
20404	0.17	0.23	0.35	0.94	1.58	1.35	Sh3gl2	-2.400490019	1.86E-32	5.85E-32	NP_062408.2|1.6e-188|endophilin-A1 [Mus musculus]
76982	0.03	0.07	0	0	0.06	0	3110035E14Rik	0.709427673	0.05580648	0.423664729	NP_848486.1|1.8e-113|uncharacterized protein C8orf46 homolog [Mus musculus]
100043757	0.12	0.07	0.07	0.36	0.48	0.43	Zfp831	-2.303956224	2.54E-36	7.58E-36	NP_001092798.1|0.0e+00|zinc finger protein 831 [Mus musculus]
269855	2.34	1.92	1.74	4.21	5.12	4.79	Ssc5d	-1.224104588	1.18E-72	2.46E-72	NP_766596.1|0.0e+00|soluble scavenger receptor cysteine-rich domain-containing protein SSC5D precursor [Mus musculus]
26927	0	0	0.08	0	0	0.04	Foxl2	1.224000846	0.038544636	0.285913248	NP_036150.1|7.0e-209|forkhead box protein L2 [Mus musculus]
12322	0.14	0.12	0.33	0.83	0.51	1.23	Camk2a	-2.236691319	6.93E-31	2.22E-30	EHB16005.1|1.6e-291|Calcium/calmodulin-dependent protein kinase type II alpha chain [Heterocephalus glaber]
14058	149.68	127.9	111.45	5.4	3.2	2.92	F10	5.075671441	0	0	NP_001229297.1|1.8e-295|coagulation factor X isoform 1 [Mus musculus]
70261	0	0	0	1.57	1.1	1.71	Chp2	-7.667782857	1.59E-23	5.67E-23	NP_081639.1|3.6e-104|calcineurin B homologous protein 2 [Mus musculus]
19348	0.62	0.56	1.15	1.56	1.01	0.91	Kif20a	-0.549825535	1.50E-05	8.51E-05	EDK97101.1|0.0e+00|kinesin family member 20A, isoform CRA_a, partial [Mus musculus]
26358	15.9	16.42	28.84	56.12	64.22	55.28	Aldh1a7	-1.495709098	0	0	NP_036051.1|3.7e-293|aldehyde dehydrogenase, cytosolic 1 [Mus musculus]
195522	3.51	2.93	4.53	3.27	4.6	3.54	Zfp691	0.026143859	0.099621952	0.790375562	NP_898963.2|3.6e-171|zinc finger protein 691 [Mus musculus]
100042355	0.95	2.35	2.63	0.25	0.14	0	Gm10705	3.966609196	2.89E-17	1.15E-16	XP_001477949.1|5.9e-86|PREDICTED: ubiquitin-conjugating enzyme E2 L3 [Mus musculus]
214575	0.25	0.17	0.21	0.46	0.73	0.48	Tdrd5	-1.757436703	6.06E-15	2.54E-14	NP_001128213.1|0.0e+00|tudor domain-containing protein 5 isoform 1 [Mus musculus]
107734	61.96	75.09	66.1	63.99	42.62	42.22	Mrpl30	0.464769725	1.53E-26	5.21E-26	EDL14534.1|1.1e-95|mitochondrial ribosomal protein L30, isoform CRA_b, partial [Mus musculus]
74734	1.98	2.55	1.28	0.9	1.2	0.93	Rhoh	0.88852622	5.49E-21	2.05E-20	OBS78539.1|3.4e-106|hypothetical protein A6R68_19072 [Neotoma lepida]
67285	7.88	7.68	6.12	7.78	7.08	7.5	Cwc27	-0.043350716	0.069698204	0.536488666	EDL18490.1|1.1e-259|mCG22913, isoform CRA_a, partial [Mus musculus]
16668	259.78	332.25	174.98	109.91	91.79	96.15	Krt18	1.354728302	0	0	NP_001091276.1|1.6e-223|uncharacterized protein LOC100037084 [Xenopus laevis]
59036	3.42	2.25	4.02	5.46	5.64	5.5	Dact1	-0.762397765	1.02E-32	3.17E-32	NP_001177395.1|0.0e+00|dapper homolog 1 isoform 1 [Mus musculus]
217082	0.36	0.09	0.36	6.09	7.98	8.05	Hlf	-4.745738352	0	0	EDL15886.1|1.0e-150|hepatic leukemia factor, isoform CRA_c, partial [Mus musculus]
20513	0.07	0.03	0.1	0.25	0.22	0.05	Slc1a6	-1.249930342	0.003719337	0.024793649	NP_033226.1|1.1e-303|excitatory amino acid transporter 4 [Mus musculus]
68184	28.7	39.68	35.64	25.64	19.69	20.47	Denr	0.678626974	1.81E-63	4.06E-63	XP_006530515.1|3.0e-88|PREDICTED: density-regulated protein isoform X1 [Mus musculus]
214254	1.59	1.3	1.72	1.31	1.37	1.32	Nudt15	0.218546416	0.009432717	0.065394228	NP_766115.1|3.5e-99|nucleotide triphosphate diphosphatase NUDT15 [Mus musculus]
237890	0.04	0.22	0.02	0	0.04	0.17	Slfn14	0.150000265	0.095950084	0.758785469	NP_001159500.1|0.0e+00|protein SLFN14 [Mus musculus]
76843	0.28	0.15	0.31	0.99	0.58	0.52	Dtl	-1.489248679	2.82E-15	1.18E-14	EDL12989.1|0.0e+00|denticleless homolog (Drosophila), isoform CRA_b, partial [Mus musculus]
20335	104	129.55	127.63	64.78	68.71	51.54	Sec61g	0.980718491	6.41E-175	7.75E-175	NP_035473.2|1.8e-30|protein transport protein Sec61 subunit gamma isoform 1 [Mus musculus]
330671	0.51	0.46	0.33	0.07	0.16	0.22	B4galnt4	1.537661325	2.34E-08	1.18E-07	NP_808565.2|0.0e+00|N-acetyl-beta-glucosaminyl-glycoprotein 4-beta-N-acetylgalactosaminyltransferase 1 [Mus musculus]
240058	0.17	0.07	0.32	1.82	0.92	1.67	Cpne5	-2.96630067	2.17E-38	6.30E-38	NP_694806.1|0.0e+00|copine-5 [Mus musculus]
252837	0	0.11	0.04	2.22	3.11	3.07	Ackr4	-5.589780345	6.48E-90	1.19E-89	NP_663746.2|1.1e-196|atypical chemokine receptor 4 [Mus musculus]
58234	47.58	45.52	49.11	38.1	46.54	51.08	Shank3	0.085547393	1.03E-13	4.47E-13	CAB45688.1|0.0e+00|Proline rich synapse associated protein 2 [Rattus norvegicus]
72891	1.3	1.17	1.19	1.64	0.9	0.2	Xlr4c	0.429789793	0.010332689	0.071921427	NP_898917.2|1.3e-115|X-linked lymphocyte-regulated 4C [Mus musculus]
12330	85.69	110.9	115.34	71.1	67.79	59.39	Canx	0.667037242	0	0	NP_031623.1|0.0e+00|calnexin precursor [Mus musculus]
18538	76.4	72.6	90.57	80.48	67.2	61.75	Pcna	0.208038552	9.37E-15	3.96E-14	NP_035175.1|1.3e-142|proliferating cell nuclear antigen [Mus musculus]
BGI_novel_G000517	0.43	0.07	0.22	0.08	0.08	0.09	BGI_novel_G000517	1.560014698	0.005293955	0.035813804
53318	1.07	0.86	25.64	12.46	11.57	13.34	Pdlim3	-0.082805962	0.025989109	0.188445783	NP_058078.1|3.0e-186|PDZ and LIM domain protein 3 [Mus musculus]
622402	1.21	1.11	0.85	0.58	0	0.46	Akr1c12	1.596581546	5.27E-08	2.70E-07	NP_038805.2|3.8e-192|aldo-keto reductase family 1, member C12 [Mus musculus]
66549	16.31	16.06	17.26	22.18	23.43	22.43	Aggf1	-0.451935314	3.53E-45	9.49E-45	NP_079906.2|0.0e+00|angiogenic factor with G patch and FHA domains 1 [Mus musculus]
193116	12.78	11.79	12.44	15.59	13.28	13.7	Slu7	-0.197718018	1.22E-08	6.08E-08	EDL33860.1|0.0e+00|DNA segment, Chr 11, ERATO Doi 730, expressed, isoform CRA_b, partial [Mus musculus]
55949	95.27	123.39	137.89	120.38	122.6	100.68	Eef1b2	0.069841793	9.80E-06	5.52E-05	AAH39635.1|1.3e-138|eukaryotic translation elongation factor 1 beta 2, partial [Mus musculus]
BGI_novel_G000392	0.93	0	1.86	0.67	0	0.19	BGI_novel_G000392	1.776396748	1.34E-16	5.44E-16
103742	42.88	57.53	58.96	52.45	60	52.05	Mien1	-0.031918707	0.06088431	0.464430763	NP_079835.1|4.0e-59|migration and invasion enhancer 1 [Mus musculus]
20755	0.01	0.06	48.85	0.01	0.05	1.7	Sprr2a1	4.87549546	0	0	CAA06588.1|1.8e-45|SPR2A protein [Mus musculus]
102635744	2.57	2.4	3.3	5.47	3.17	3.21	Gm28729	-0.501900621	7.58E-09	3.76E-08	XP_006511670.1|1.8e-247|PREDICTED: NACHT, LRR and PYD domains-containing protein 5 isoform X1 [Mus musculus]
16848	22.46	20.12	25.41	26.56	33.91	35.03	Lfng	-0.487094368	4.72E-50	1.20E-49	NP_032520.1|1.9e-221|beta-1,3-N-acetylglucosaminyltransferase lunatic fringe precursor [Mus musculus]
66205	77.37	67.49	66.41	25.61	19.6	21.29	Cd302	1.667656923	0	0	XP_021005612.1|3.0e-142|CD302 antigen isoform X5 [Mus caroli]
100855	17.94	13.89	14.53	12.65	12.26	12.96	Tbc1d14	0.323993457	6.26E-23	2.26E-22	NP_001106833.1|0.0e+00|TBC1 domain family member 14 isoform a [Mus musculus]
20454	13.48	11.54	10.98	19.6	18.72	17.69	St3gal5	-0.64563499	8.28E-48	2.17E-47	EDK98959.1|1.5e-258|ST3 beta-galactoside alpha-2,3-sialyltransferase 5, isoform CRA_a, partial [Mus musculus]
209011	39.42	43.87	36.57	47.13	48.13	42.97	Sirt7	-0.21389463	5.15E-13	2.26E-12	EDL34778.1|3.0e-232|sirtuin 7 (silent mating type information regulation 2, homolog) 7 (S. cerevisiae), isoform CRA_c, partial [Mus musculus]
12408	23.03	18.92	30.33	55.21	57.15	53.26	Cbr1	-1.180182689	1.95E-166	2.43E-166	NP_031646.2|4.5e-157|carbonyl reductase [NADPH] 1 [Mus musculus]
23918	60.05	65.69	74.57	38.14	38.03	32.46	Impdh2	0.894019327	1.87E-208	2.02E-208	NP_035960.2|1.9e-292|inosine-5'-monophosphate dehydrogenase 2 [Mus musculus]
59031	28.64	22.56	21.62	28.14	33.02	26.35	Chst12	-0.268201444	2.71E-13	1.18E-12	NP_067503.3|1.5e-250|carbohydrate sulfotransferase 12 [Mus musculus]
269252	5.53	3.99	5.28	4.92	4.88	5.78	Gtf3c4	-0.078001925	0.00946793	0.065651118	NP_766565.2|0.0e+00|general transcription factor 3C polypeptide 4 isoform 1 [Mus musculus]
80289	8.1	6.99	7.26	6.92	6.09	5.57	Lysmd3	0.257871047	2.04E-08	1.03E-07	NP_084533.1|1.2e-173|lysM and putative peptidoglycan-binding domain-containing protein 3 [Mus musculus]
433801	1.1	0.88	1.17	1.29	0.56	0.49	Gm13212	0.395271523	0.000888442	0.005611387	NP_001311345.1|0.0e+00|uncharacterized protein LOC433801 [Mus musculus]
218314	1.38	1.49	1.56	1.54	1.66	1.81	Zfp595	-0.358665142	9.36E-06	5.27E-05	EDL10316.1|0.0e+00|mCG144600, partial [Mus musculus]
278240	0.84	0.26	0.35	0.97	1.24	0.41	Spin2c	-0.916088926	0.000234136	0.001421021	NP_001005370.1|1.1e-147|spindlin-2C [Mus musculus]
208092	23.55	24.51	17.76	23.14	25.25	22.86	Chmp6	-0.124387011	0.000782013	0.004920903	NP_001078967.1|5.0e-85|charged multivesicular body protein 6 [Mus musculus]
52639	10.16	4.1	6.42	12.07	11.67	11.78	Wipi1	-0.956143997	9.79E-84	1.89E-83	NP_666052.1|1.6e-255|WD repeat domain phosphoinositide-interacting protein 1 [Mus musculus]
98956	12.31	10.96	12.26	6.63	7.17	7.63	Nat10	0.722383631	1.88E-65	4.15E-65	NP_694766.1|0.0e+00|RNA cytidine acetyltransferase [Mus musculus]
12325	10.53	7.87	9.11	13.41	13.96	15.95	Camk2g	-0.658318515	1.37E-62	3.10E-62	NP_001213.2|1.3e-293|calcium/calmodulin-dependent protein kinase type II subunit gamma isoform 4 [Homo sapiens]
12518	3.75	1.32	2.1	20.61	20.89	16.53	Cd79a	-3.034210591	6.27E-255	5.91E-255	NP_031681.2|1.4e-131|B-cell antigen receptor complex-associated protein alpha chain precursor [Mus musculus]
213945	0.1	0.11	0.19	0.33	0.23	0.28	Col28a1	-1.115849157	6.57E-06	3.67E-05	NP_001032954.1|0.0e+00|collagen alpha-1(XXVIII) chain precursor [Mus musculus]
329251	10.42	6.24	8.29	12.18	11.98	13.23	Ppp1r12b	-0.576164591	5.72E-90	1.05E-89	NP_001074776.1|0.0e+00|protein phosphatase 1 regulatory subunit 12B [Mus musculus]
67097	907.99	1190.17	1158.74	1038.15	1092.78	972.71	Rps10	0.087874688	2.31E-14	9.83E-14	XP_011244881.1|6.2e-97|PREDICTED: 40S ribosomal protein S10 isoform X1 [Mus musculus]
270802	3.89	3.95	3.57	3.12	3.21	3.52	BC048403	0.202467685	0.001217572	0.00777062	NP_766610.2|8.0e-255|KICSTOR complex protein C12orf66 homolog [Mus musculus]
228858	0.04	0	0	0.02	0.06	0.04	Gdap1l1	-1.682889749	0.017504852	0.124629239	EDL06328.1|1.4e-228|ganglioside-induced differentiation-associated protein 1-like 1, partial [Mus musculus]
BGI_novel_G001063	1.48	4.98	7.52	5.93	6.9	4.1	BGI_novel_G001063	-0.224209413	0.035190876	0.25932761
237958	0	0	0	0.02	0	0	Sppl2c				NP_001076004.1|0.0e+00|signal peptide peptidase-like 2C isoform b precursor [Mus musculus]
57439	19.05	20.85	21.42	19.06	19.56	18.8	Tmem183a	0.095100254	0.000494139	0.003066112	EDL39616.1|2.5e-227|RIKEN cDNA 1300007B12, isoform CRA_a, partial [Mus musculus]
225131	13.79	15.29	14.45	16.49	16.68	15.09	Wac	-0.15105962	2.79E-08	1.42E-07	BAD32552.1|1.2e-302|mKIAA1844 protein, partial [Mus musculus]
67042	12.17	10.11	12.72	22.78	26.68	23.94	Ift27	-1.063374089	7.15E-62	1.63E-61	NP_080207.1|5.3e-102|intraflagellar transport protein 27 homolog [Mus musculus]
52712	9.87	10.34	11.53	5.5	6.83	5.48	Zkscan6	0.846908151	1.24E-44	3.36E-44	EDL10408.1|0.0e+00|zinc finger protein 535, isoform CRA_a, partial [Mus musculus]
14783	8.15	6.45	7.34	14.46	15.76	14.6	Grb10	-1.016833772	2.54E-186	2.97E-186	BAE37514.1|0.0e+00|unnamed protein product, partial [Mus musculus]
70348	0.73	0.45	0.38	0.49	0.33	0.67	Ube2cbp	0.056795346	0.104772594	0.835054212	NP_081670.1|2.2e-212|E3 ubiquitin-protein ligase E3D [Mus musculus]
233424	0.68	0.45	0.5	0.5	0.78	0.41	Tmc3	-0.057849809	0.080875695	0.630305025	NP_808363.3|0.0e+00|transmembrane channel-like protein 3 [Mus musculus]
68521	1.81	1.09	2.19	7.64	8.08	6.66	Fam189b	-1.983870906	2.81E-119	4.33E-119	NP_001014995.1|0.0e+00|protein FAM189B [Mus musculus]
76539	11.19	10.17	9.06	11.51	12.39	11.26	Fam204a	-0.236273058	1.65E-06	8.95E-06	BAC39473.1|2.1e-78|unnamed protein product, partial [Mus musculus]
270150	41.77	39.66	48.17	142.59	121.95	111.09	Ccdc153	-1.559282278	0	0	EDL01242.1|6.1e-102|mCG10722, isoform CRA_a, partial [Mus musculus]
71711	9.09	7.6	8.25	13.57	12.34	11.65	Mus81	-0.594791576	3.25E-25	1.13E-24	NP_082153.3|0.0e+00|crossover junction endonuclease MUS81 [Mus musculus]
14712	22.13	18.14	25.12	30.27	33.66	31.61	Gnpat	-0.540701217	2.37E-78	4.74E-78	NP_034452.3|0.0e+00|dihydroxyacetone phosphate acyltransferase [Mus musculus]
78774	1.94	0.59	1.17	2.83	3.15	2.55	Cfap61	-1.398716576	1.16E-37	3.41E-37	NP_780489.2|3.2e-156|cilia- and flagella-associated protein 61 [Mus musculus]
227731	48.55	55.56	68.27	15.84	18.88	18.59	Slc25a25	1.689676653	0	0	BAC65850.1|1.4e-300|mKIAA1896 protein, partial [Mus musculus]
BGI_novel_G000829	0.91	8.61	3.18	1.51	1.93	0	BGI_novel_G000829	1.918072764	2.29E-24	8.05E-24
BGI_novel_G000391	0	4.82	0	0	0	5.21	BGI_novel_G000391	-0.160929143	0.026714833	0.193912116
66302	4.7	2.43	3.77	6.63	5.19	6.15	Rmdn1	-0.700519643	9.34E-18	3.70E-17	NP_079752.3|2.3e-172|regulator of microtubule dynamics protein 1 [Mus musculus]
22349	0.14	0.07	0.03	0.16	0.44	0.35	Vil1	-2.028664586	5.49E-09	2.71E-08	NP_033535.2|0.0e+00|villin-1 [Mus musculus]
13799	0.01	0.04	0	0	0	0	En2				NP_034264.1|1.9e-172|homeobox protein engrailed-2 [Mus musculus]
104732	0.61	0.71	0.76	1.23	0.84	0.91	4930427A07Rik	-0.494228185	0.000203856	0.001233031	NP_598802.2|6.2e-237|uncharacterized protein C14orf80 homolog [Mus musculus]
80292	5.51	4.89	5.65	5.97	6.53	7.4	Zxdc	-0.295821678	2.39E-10	1.13E-09	BAC31967.1|0.0e+00|unnamed protein product, partial [Mus musculus]
56316	11.2	6.36	11.16	19.39	21.23	18.96	Ggcx	-1.165597075	4.43E-184	5.20E-184	NP_062776.1|0.0e+00|vitamin K-dependent gamma-carboxylase [Mus musculus]
18707	22.64	26.34	27.51	14.29	13.17	12.55	Pik3cd	0.960438195	3.58E-271	3.22E-271	EDL14873.1|0.0e+00|phosphatidylinositol 3-kinase catalytic delta polypeptide, isoform CRA_b, partial [Mus musculus]
108755	11.27	13.64	9.66	15.84	15.65	12.52	Lyrm2	-0.349404623	8.27E-09	4.11E-08	NP_780573.1|3.1e-38|LYR motif-containing protein 2 [Mus musculus]
102436	2.5	2.34	2.87	3.01	3.88	3.32	Lars2	-0.393462525	2.73E-08	1.38E-07	NP_001335097.1|0.0e+00|probable leucine--tRNA ligase, mitochondrial isoform 2 [Mus musculus]
17087	8.64	11	8.98	6.91	4.31	4.27	Ly96	0.902072751	3.91E-11	1.81E-10	NP_001153183.1|1.3e-80|lymphocyte antigen 96 isoform B precursor [Mus musculus]
110119	8.42	6.79	8.51	8.25	9.3	6.68	Mpi	-0.016243451	0.102619224	0.816646066	NP_080113.1|1.7e-144|mannose-6-phosphate isomerase [Mus musculus]
76615	0.41	0.14	0.56	0.93	0.72	0.7	Got1l1	-1.065446585	6.29E-05	0.000368996	NP_083950.1|1.0e-233|putative aspartate aminotransferase, cytoplasmic 2 [Mus musculus]
215445	8.97	7.83	12.3	13.29	14.5	14.9	Rab11fip3	-0.45179334	1.15E-38	3.33E-38	NP_001156340.1|0.0e+00|rab11 family-interacting protein 3 isoform b [Mus musculus]
56708	8.42	7.54	6.41	7.4	8.47	10.9	Clcf1	-0.281095745	1.04E-07	5.40E-07	XP_005384395.1|8.6e-172|PREDICTED: cardiotrophin-like cytokine factor 1 isoform X1 [Chinchilla lanigera]
19752	0	0	0.34	0	0	0.16	Rnase1	1.124465173	0.032423258	0.237941494	CDG32019.1|2.8e-89|TPA: ribonuclease A c1 [Mus musculus]
26568	1.7	3.24	3.36	12.57	14.56	12.26	Slc27a3	-2.072938528	1.80E-222	1.86E-222	EDL15144.1|0.0e+00|mCG22222, isoform CRA_a, partial [Mus musculus]
13011	1.29	2.02	1.31	2.62	2.77	1.24	Cst7	-0.445850552	0.004387414	0.029408863	BAA34940.1|8.2e-97|murine CMAP [Mus musculus]
BGI_novel_G001045	0.57	0.34	0.86	1.06	0.6	0.64	BGI_novel_G001045	-0.355085088	0.00638264	0.043517346
75725	6.19	5.6	5.05	12.4	10.84	8.67	Phf14	-0.839555013	2.97E-58	6.99E-58	NP_001161854.1|0.0e+00|PHD finger protein 14 isoform 1 [Mus musculus]
66999	10.58	14.88	13.34	15.46	16.9	14.33	Med28	-0.259025663	5.47E-17	2.20E-16	NP_080171.1|5.7e-92|mediator of RNA polymerase II transcription subunit 28 [Mus musculus]
72930	0.29	0.46	0.16	1.36	1.86	1.72	Ppp2r2b	-2.474075734	1.30E-36	3.86E-36	NP_082668.1|3.1e-263|serine/threonine-protein phosphatase 2A 55 kDa regulatory subunit B beta isoform [Mus musculus]
12385	161.87	152.07	145.6	166.86	170.08	170.6	Ctnna1	-0.175130873	1.14E-62	2.58E-62	NP_033948.1|0.0e+00|catenin alpha-1 [Mus musculus]
14768	3.14	2.85	2.65	7.67	7.53	8.37	Lancl1	-1.452126221	5.31E-152	7.01E-152	EDL00246.1|2.0e-256|LanC (bacterial lantibiotic synthetase component C)-like 1, isoform CRA_b, partial [Mus musculus]
27643	17.08	20.84	20.06	19.53	20.37	19.13	Ubl4a	-0.019329182	0.078908349	0.613872949	CAF25307.1|2.5e-88|ubiquitin-like protein GDX, partial [Mus musculus]
19054	11.25	12.57	12.55	13.21	15.33	14.16	Ppp2r3d	-0.220126821	1.41E-11	6.46E-11	EDL37185.1|0.0e+00|mCG8010, isoform CRA_b, partial [Mus musculus]
73341	5	3.48	3.64	12.94	12.84	13.05	Arhgef6	-1.691920119	0	0	NP_690014.2|0.0e+00|rho guanine nucleotide exchange factor 6 [Mus musculus]
19655	16.74	10.92	13.45	19.37	24.66	20.55	Rbmx	-0.625915265	2.33E-83	4.52E-83	XP_007625783.1|2.0e-216|PREDICTED: RNA-binding motif protein, X chromosome isoform X2 [Cricetulus griseus]
15007	4.44	5.71	2.3	5.06	3.03	2.08	H2-Q10	0.285965473	0.00177249	0.011461928	NP_034521.1|2.0e-195|H-2 class I histocompatibility antigen, Q10 alpha chain precursor [Mus musculus]
211739	0.05	0	0.15	0.1	0.08	0.14	Vstm2a	-0.534026363	0.03325059	0.244326835	NP_001277468.1|7.1e-135|V-set and transmembrane domain-containing protein 2A isoform 1 precursor [Mus musculus]
12295	2.49	4.72	4.03	7.39	8.91	7.78	Cacnb1	-1.006462282	5.54E-49	1.43E-48	BAC80138.1|2.3e-294|voltage-dependent calcium channel beta1 subunit [Mus musculus]
75124	0.49	0.26	0.46	0.67	2.03	0.72	Nxnl2	-1.353184304	8.20E-07	4.40E-06	XP_006517022.1|1.1e-99|PREDICTED: nucleoredoxin-like protein 2 isoform X1 [Mus musculus]
67511	160.75	169.03	159.77	97.49	103.15	98.18	Tmed9	0.713627662	2.00E-297	1.68E-297	NP_080487.2|5.4e-129|transmembrane emp24 domain-containing protein 9 precursor [Mus musculus]
353208	0.97	0.46	1.03	1.49	1.65	2.29	Zfp931	-1.110368197	2.50E-16	1.02E-15	NP_001156394.1|3.9e-182|uncharacterized protein LOC353208 [Mus musculus]
78255	0.79	0.58	1.08	4.17	4.01	3.29	Ralgps2	-2.371090774	1.24E-223	1.27E-223	EDL39371.1|0.0e+00|Ral GEF with PH domain and SH3 binding motif 2, isoform CRA_b, partial [Mus musculus]
211556	19.08	18.97	20.08	26.14	24.42	23.94	Ap1ar	-0.361977169	1.93E-25	6.66E-25	NP_001333647.1|2.1e-144|AP-1 complex-associated regulatory protein isoform 2 [Mus musculus]
233912	12.6	12.09	12.34	13.05	16.06	15.13	Armc5	-0.25709464	8.92E-14	3.85E-13	BAD21361.1|0.0e+00|mFLJ00019 protein, partial [Mus musculus]
BGI_novel_G000569	1.63	0	1.69	9.92	3.74	4.95	BGI_novel_G000569	-2.46182628	8.14E-125	1.22E-124
216028	0	0	0	0.01	0.06	0.01	Lrrtm3	-3.905282171	0.001375581	0.00882356	EDL32044.1|0.0e+00|leucine rich repeat transmembrane neuronal 3, partial [Mus musculus]
243743	4.03	2.67	2.2	2.68	3.43	4.34	Plxna4	-0.263079219	5.78E-12	2.61E-11	NP_786926.2|0.0e+00|plexin-A4 precursor [Mus musculus]
100041599	5.23	1.79	1.56	2.91	2.23	3.4	LOC100041599	-0.040037925	0.079271173	0.616980622	XP_006538463.1|0.0e+00|PREDICTED: protein FAM205A-like [Mus musculus]
231807	28.32	32.99	29.25	19.07	20.21	19.65	BC037034	0.620428671	7.79E-83	1.51E-82	NP_694801.2|0.0e+00|uncharacterized protein C7orf43 homolog [Mus musculus]
16206	5.2	5.51	6.48	9.5	9	9.61	Lrig1	-0.683141375	2.03E-59	4.71E-59	NP_001342198.1|0.0e+00|leucine-rich repeats and immunoglobulin-like domains protein 1 isoform 2 precursor [Mus musculus]
75007	42.95	47.58	41.39	38.96	44.4	37.71	Fam63a	0.172567346	1.85E-11	8.48E-11	AAH93521.1|6.2e-153|Fam63a protein [Mus musculus]
18700	3.19	3.8	6.33	3.54	3.56	3.75	Piga	0.444535321	9.02E-15	3.80E-14	NP_035211.2|9.7e-281|N-acetylglucosaminyl-phosphatidylinositol biosynthetic protein [Mus musculus]
330695	10.77	10.18	10.09	24.64	23.9	21.84	Ctxn1	-1.178576099	5.23E-84	1.01E-83	EDL21991.1|4.6e-105|cortexin 1 [Mus musculus]
237886	2.83	4.23	3.8	1.82	0.67	1.07	Slfn9	1.620487107	4.48E-108	7.35E-108	NP_766384.2|0.0e+00|schlafen 9 [Mus musculus]
319604	9.45	8.99	8.21	10.97	11.54	12.4	Fam168a	-0.396937278	3.19E-38	9.28E-38	XP_017444865.1|6.8e-140|PREDICTED: protein FAM168A isoform X1 [Rattus norvegicus]
68349	53.95	68.3	65.97	59.61	61.63	52.17	Ndufs3	0.129679359	6.14E-05	0.000359899	NP_080964.1|6.1e-150|NADH dehydrogenase [ubiquinone] iron-sulfur protein 3, mitochondrial precursor [Mus musculus]
78388	143.67	161.04	129.87	51.78	52.16	53.72	Mvp	1.426648552	0	0	NP_542369.2|0.0e+00|major vault protein [Mus musculus]
57765	1.02	1.03	0.25	2.81	2.73	1.92	Tbx21	-1.732841571	2.26E-36	6.75E-36	NP_062380.2|0.0e+00|T-box transcription factor TBX21 [Mus musculus]
BGI_novel_G000616	2.6	3.05	2.57	0.72	0.57	0.65	BGI_novel_G000616	2.085408041	8.85E-63	1.99E-62
83436	12.67	11.61	9.15	23.6	22.04	21.32	Plekha2	-0.988022776	1.94E-270	1.75E-270	EDL32841.1|2.7e-255|pleckstrin homology domain-containing, family A (phosphoinositide binding specific) member 2, isoform CRA_a, partial [Mus musculus]
BGI_novel_G001140	0	0.12	0	0	0	0.4	BGI_novel_G001140	-1.840809577	0.010182579	0.070844536
170788	0.03	0	0.02	0.24	0.27	0.25	Crb1	-4.142321368	6.70E-17	2.70E-16	NP_573502.2|0.0e+00|protein crumbs homolog 1 precursor [Mus musculus]
14235	1.23	1.16	1.98	1.92	1.43	1.3	Foxm1	-0.008585943	0.115674849	0.932710154	NP_032047.4|0.0e+00|forkhead box protein M1 [Mus musculus]
66091	69.53	86.09	76.12	88.91	77.88	83.06	Ndufa3	-0.09635451	0.018003624	0.128277459	NP_079624.1|7.7e-42|NADH dehydrogenase [ubiquinone] 1 alpha subcomplex subunit 3 [Mus musculus]
652925	143.61	156.83	122.35	107.59	78.9	75.35	Tmem243	0.694905719	1.21E-156	1.58E-156	NP_001074498.1|1.4e-59|transmembrane protein 243 [Mus musculus]
234964	0.89	0.79	0.95	2.05	1.76	1.42	Ccdc67	-0.995343709	3.42E-13	1.50E-12	NP_861537.2|5.0e-278|deuterosome assembly protein 1 [Mus musculus]
12349	19.72	18.32	16.93	45.3	43.13	46.6	Car2	-1.316916721	1.09E-278	9.61E-279	NP_033931.4|2.8e-153|carbonic anhydrase 2 [Mus musculus]
14126	0.02	0	0	0.22	0.2	0.18	Ms4a2	-5.004817844	1.91E-09	9.33E-09	NP_001263257.1|6.4e-104|high affinity immunoglobulin epsilon receptor subunit beta isoform b [Mus musculus]
BGI_novel_G000916	0.81	0.7	2.19	1.09	1.55	2.62	BGI_novel_G000916	-0.489008192	0.017303092	0.123044992
211652	50.54	45.35	51.28	60.97	63.21	74.3	Wwc1	-0.432001937	2.47E-119	3.81E-119	NP_740749.1|0.0e+00|protein KIBRA [Mus musculus]
16508	0	0	0	0.1	0.01	0.02	Kcnd2	-4.682889749	5.58E-05	0.000326581	BAC41464.1|0.0e+00|mKIAA1044 protein, partial [Mus musculus]
26459	0.09	0	0.2	0	0.06	0.06	Slc27a5	1.224000846	0.009316586	0.064555625	NP_033538.2|0.0e+00|bile acyl-CoA synthetase precursor [Mus musculus]
68729	3.07	1.64	2.25	2.99	4	3.87	Trim37	-0.706975368	3.97E-28	1.32E-27	EDL15811.1|0.0e+00|tripartite motif protein 37 [Mus musculus]
70207	8.7	4.31	7.34	7.57	5.83	8.68	Taco1	-0.182439316	0.005012216	0.033770401	NP_081622.1|3.9e-166|translational activator of cytochrome c oxidase 1 [Mus musculus]
19153	73.35	65.24	74.89	75.61	80.36	88.14	Prx	-0.196350068	4.81E-49	1.24E-48	NP_932165.2|0.0e+00|periaxin isoform L [Mus musculus]
BGI_novel_G001116	0.13	0.57	0	1	1.12	1.64	BGI_novel_G001116	-2.466341485	2.55E-06	1.40E-05
100044068	0	0.42	0	0	0.43	0	LOC100044068	-0.049114999	0.11827956	0.956955679	XP_006536966.1|1.4e-252|PREDICTED: interferon-activable protein 202-like [Mus musculus]
170834	0.71	0.12	0	0.14	0	0	Oosp1	2.60251247	0.00063385	0.003961786	NP_579931.1|4.1e-116|oocyte-secreted protein 1 precursor [Mus musculus]
382018	0.05	0.11	0.16	0.48	0.11	0.05	Unc13a	0.335032159	0.035647452	0.26280436	NP_001025044.2|0.0e+00|protein unc-13 homolog A [Mus musculus]
BGI_novel_G000171	0	4.48	4.09	0	0	0	BGI_novel_G000171	8.433922037	4.11E-38	1.20E-37
243385	0.47	0.38	0.39	1.69	1.39	1.41	Gprin3	-1.814552394	7.37E-96	1.30E-95	BAD32614.1|0.0e+00|mKIAA2027 protein, partial [Mus musculus]
210146	7.16	4.92	6.26	6.61	7.44	7.85	Irgq	-0.261553613	7.58E-12	3.44E-11	EDL24330.1|0.0e+00|immunity-related GTPase family, Q, isoform CRA_a, partial [Mus musculus]
170759	27.83	31.94	26.2	19.07	21.55	22.53	Atp13a1	0.442207252	3.11E-77	6.28E-77	NP_573487.2|0.0e+00|manganese-transporting ATPase 13A1 [Mus musculus]
18613	135.12	115.64	130.29	217.08	234.97	219.86	Pecam1	-0.833975878	0	0	NP_001027550.1|0.0e+00|platelet endothelial cell adhesion molecule isoform 2 precursor [Mus musculus]
67778	12.01	14.43	13.98	16.62	17.68	13.12	Zfp639	-0.25676617	3.02E-09	1.48E-08	EDL34992.1|1.3e-281|zinc finger protein 639, isoform CRA_b [Mus musculus]
67971	114.4	121.41	123.26	540.07	553.35	531.43	Tppp3	-2.12487489	0	0	EHH60476.1|3.1e-95|hypothetical protein EGM_11846 [Macaca fascicularis]
54188	17.9	19.17	20.6	16.78	17.15	15.61	Cpsf4	0.160578117	8.31E-06	4.66E-05	NP_001012351.1|2.9e-150|cleavage and polyadenylation specificity factor subunit 4 [Rattus norvegicus]
18286	13.99	9.92	11.99	19.52	18.06	19.91	Odf2	-0.669274619	2.48E-85	4.71E-85	EAW87799.1|0.0e+00|outer dense fiber of sperm tails 2, isoform CRA_g [Homo sapiens]
22092	15.15	14.42	17.51	36.58	38.69	31.74	Rsph1	-1.173572302	9.13E-117	1.43E-116	NP_079566.1|3.6e-176|radial spoke head 1 homolog [Mus musculus]
20318	68.15	60.15	65.42	64.85	61.64	62.15	Sdf4	-0.292880399	1.75E-58	4.11E-58	EDL15064.1|3.0e-248|stromal cell derived factor 4, isoform CRA_a, partial [Mus musculus]
380842	3.31	2.9	4.1	11.16	9.08	9.13	Stmnd1	-1.495627431	6.22E-58	1.47E-57	NP_001005422.1|9.6e-152|stathmin domain-containing protein 1 [Mus musculus]
52432	23.43	25.28	24.62	26.11	23.07	21.07	Ppp2r2d	0.052472671	0.021272081	0.152980674	BAC98196.2|1.1e-276|mKIAA1541 protein, partial [Mus musculus]
269701	5.37	3.78	5.39	10.2	8.61	8.31	Wdr66	-0.894279029	3.55E-86	6.70E-86	E9Q743.1|0.0e+00|RecName: Full=Cilia- and flagella-associated protein 251; Short=CFAP251; AltName: Full=WD repeat-containing protein 66
BGI_novel_G000731	6.47	6.02	6.17	6.9	6.72	7.53	BGI_novel_G000731	-0.182580831	0.000190856	0.001151396
68327	16.96	15.82	19.24	16.77	17.53	16.94	Tsr3	-0.007562897	0.111326806	0.893097184	EDL01194.1|1.9e-116|RIKEN cDNA 0610007P22, isoform CRA_a, partial [Mus musculus]
232210	7.64	10.6	11.07	9.74	10.46	11.79	Hmces	-0.11460599	0.01397267	0.098426005	EDK99237.1|5.8e-213|RIKEN cDNA 8430410A17, isoform CRA_b, partial [Mus musculus]
100503041	0.26	0.22	0.23	0.82	1.19	1.18	Pdzd7	-2.261553081	6.32E-46	1.69E-45	NP_001182194.1|0.0e+00|PDZ domain-containing protein 7 [Mus musculus]
20530	60.68	61.33	45.58	25.36	21.75	21.59	Slc31a2	1.313567268	0	0	NP_001277447.1|1.7e-71|probable low affinity copper uptake protein 2 isoform 2 [Mus musculus]
22215	5.28	5.05	6	5.78	5.48	5.14	Ube3a	0.008255623	0.10828784	0.865456395	BAD90321.1|0.0e+00|mKIAA4216 protein, partial [Mus musculus]
243853	20.48	17.19	18.06	18.43	18.67	21.53	Fkrp	-0.076890704	0.004307701	0.028864866	NP_775606.1|1.2e-291|fukutin-related protein [Mus musculus]
20479	29.81	27.41	25.98	26.67	24.96	25.16	Vps4b	0.112285694	7.70E-06	4.31E-05	NP_033216.2|3.6e-250|vacuolar protein sorting-associated protein 4B [Mus musculus]
20533	0.04	0	0.09	0.27	0.21	0.14	Slc4a1	-2.174193143	2.24E-09	1.09E-08	NP_035533.1|0.0e+00|band 3 anion transport protein [Mus musculus]
16551	0.74	0.56	1.08	2.32	0.99	0.64	Kif11	-0.694055063	2.48E-10	1.17E-09	EDL41788.1|0.0e+00|kinesin family member 11, isoform CRA_b, partial [Mus musculus]
66624	95.01	105.34	95.57	71.29	75.79	60.06	Spcs2	0.562633391	1.91E-168	2.37E-168	NP_079944.1|3.6e-121|signal peptidase complex subunit 2 [Mus musculus]
100503884	3.39	2.61	2.7	3.37	2.91	3.5	Ccdc149	-0.173524867	0.004506937	0.030239324	NP_001242988.1|3.2e-286|coiled-coil domain-containing protein 149 [Mus musculus]
21652	27.22	31.1	29.8	42.88	50.06	53.1	Phf1	-0.703475541	7.52E-170	9.26E-170	NP_001289326.1|0.0e+00|PHD finger protein 1 isoform 2 [Mus musculus]
53623	0.92	0.67	0.88	5.23	4.38	3.69	Gria3	-2.424067595	3.17E-237	3.12E-237	BAD90527.1|0.0e+00|mKIAA4184 protein, partial [Mus musculus]
72611	10.74	8.1	9.83	10.92	9.67	9.06	Zfp655	0.052585457	0.033229363	0.244155922	BAD90322.1|0.0e+00|mKIAA4222 protein, partial [Mus musculus]
BGI_novel_G000248	0	1.06	0	0	1.6	0	BGI_novel_G000248	-0.605609975	0.025057211	0.181294419
98396	11.05	9.5	13.8	10.86	11.51	11.73	Slc41a1	0.02043047	0.072096966	0.556378627	NP_776290.1|2.5e-289|solute carrier family 41 member 1 [Mus musculus]
76426	0.09	0.36	0	0	0.1	0.27	Fam209	0.224000846	0.102587723	0.816349265	NP_083884.1|3.5e-96|uncharacterized protein LOC76426 precursor [Mus musculus]
14365	0.43	0.48	0.61	1.09	1.18	1	Fzd3	-1.084900568	6.88E-41	1.94E-40	EDL36031.1|0.0e+00|frizzled homolog 3 (Drosophila), isoform CRA_a, partial [Mus musculus]
53856	0	0.61	0	0.24	0	0	Prg3	1.36150437	0.012209626	0.085584209	NP_058610.1|1.0e-128|proteoglycan 3 precursor [Mus musculus]
21400	2.89	3.36	2.75	5.83	5.32	5.35	Tcea2	-0.956084021	1.52E-20	5.71E-20	NP_033352.1|4.4e-166|transcription elongation factor A protein 2 [Mus musculus]
83561	0.03	0	0.01	0	0	0	Tdrd1				NP_001002238.1|0.0e+00|tudor domain-containing protein 1 [Mus musculus]
26386	1.62	0.79	1.73	6.46	8.7	10.13	Hsf4	-2.656099448	5.48E-140	7.60E-140	NP_001242971.1|1.3e-283|heat shock factor protein 4 isoform 1 [Mus musculus]
239739	95.19	125.65	111.19	131.62	132.96	135.11	Lamp3	-0.262401404	3.04E-95	5.39E-95	NP_796330.2|4.1e-225|lysosome-associated membrane glycoprotein 3 precursor [Mus musculus]
110058	0.06	0.14	0.35	2.42	3.31	2.44	Syt17	-3.778046982	2.05E-90	3.76E-90	NP_619590.1|1.8e-274|synaptotagmin-17 [Mus musculus]
108030	0.05	0	0.03	0.02	0.01	0	Lin7a	1.639038346	0.008687564	0.060021333	NP_001034443.1|1.6e-118|protein lin-7 homolog A isoform 1 [Mus musculus]
16578	3.69	3.32	2.48	6.25	5.11	4.4	Kif9	-0.758489771	4.55E-25	1.58E-24	XP_006512004.1|0.0e+00|PREDICTED: kinesin-like protein KIF9 isoform X1 [Mus musculus]
72543	8.32	6.04	5.85	11.42	13.71	14.97	Mvb12b	-1.16681416	1.04E-190	1.19E-190	BAD21363.1|1.3e-154|mFLJ00022 protein, partial [Mus musculus]
230082	14.76	11.29	11.94	8.09	9.08	10.02	Nol6	0.472640926	1.13E-38	3.26E-38	NP_631982.2|0.0e+00|nucleolar protein 6 [Mus musculus]
19204	53.47	48.42	38.27	2.52	2.77	1.99	Ptafr	4.256051464	0	0	NP_001074680.1|2.7e-193|platelet-activating factor receptor [Mus musculus]
BGI_novel_G000493	1.22	2	1.28	0.35	0.78	0.47	BGI_novel_G000493	1.488395177	4.41E-10	2.10E-09
50528	11.04	11.65	11.77	33.78	30.09	33.43	Tmprss2	-1.485229749	0	0	NP_056590.2|2.1e-300|transmembrane protease serine 2 [Mus musculus]
93759	5.68	5.7	8.54	10.23	9.57	10.2	Sirt1	-0.568271669	1.48E-37	4.34E-37	NP_001153061.1|0.0e+00|NAD-dependent protein deacetylase sirtuin-1 isoform 2 [Mus musculus]
16881	3.81	3.11	3.68	5.63	5	5.64	Lig1	-0.620094623	1.11E-19	4.25E-19	EDL38061.1|0.0e+00|ligase I, DNA, ATP-dependent, isoform CRA_b, partial [Mus musculus]
70726	0.3	0.67	0.87	0.93	0.85	1.04	Angptl6	-0.508330431	0.004667969	0.031367062	NP_660136.1|1.6e-264|angiopoietin-related protein 6 precursor [Mus musculus]
71787	27.82	35.76	32.94	25.12	25.45	21.83	Trnau1ap	0.362406336	3.39E-15	1.42E-14	EMP31116.1|3.2e-135|tRNA selenocysteine 1-associated protein 1 [Chelonia mydas]
434130	0.71	0.74	0.78	3.24	4.31	3.51	Ccdc8	-2.303396367	1.10E-60	2.53E-60	NP_001095005.1|0.0e+00|coiled-coil domain-containing protein 8 homolog [Mus musculus]
56805	4.36	3.77	4.18	4.98	5.26	4.33	Zbtb33	-0.240080722	1.32E-06	7.15E-06	EDL29008.1|0.0e+00|zinc finger and BTB domain containing 33, isoform CRA_b, partial [Mus musculus]
BGI_novel_G001093	2.62	0	0	0	0	0	BGI_novel_G001093
22612	5.75	6.07	5.22	11.47	10.37	10.36	Yes1	-0.902703627	2.44E-92	4.43E-92	EDL37395.1|0.0e+00|Yamaguchi sarcoma viral (v-yes) oncogene homolog 1, isoform CRA_b, partial [Mus musculus]
69369	0	0.05	0.05	0	0	0	1700017D01Rik				NP_081334.1|1.3e-109|uncharacterized protein LOC69369 [Mus musculus]
50791	0.93	1.24	0.87	2.3	2.12	2.39	Magi2	-1.304773688	8.54E-30	2.77E-29	NP_001164217.1|0.0e+00|membrane-associated guanylate kinase, WW and PDZ domain-containing protein 2 isoform 1 [Mus musculus]
229861	0	0	0	0	0.13	0	Gm567				XP_006502616.1|3.5e-65|PREDICTED: uncharacterized protein Gm567 [Mus musculus]
50935	4.14	5.4	6.54	13.11	13.28	14.15	St6galnac6	-1.339268773	3.84E-122	5.81E-122	NP_001020482.1|8.0e-188|alpha-N-acetylgalactosaminide alpha-2,6-sialyltransferase 6 isoform 3 [Mus musculus]
77766	1.45	0.66	1.09	2.04	1.43	1.67	Elp4	-0.684860685	7.81E-17	3.15E-16	XP_021009962.1|4.4e-250|elongator complex protein 4 [Mus caroli]
234366	35.88	31.21	28.05	26.33	29.54	27.59	Gatad2a	0.065206064	0.000839043	0.005286936	EDL28770.1|0.0e+00|GATA zinc finger domain containing 2A, isoform CRA_a, partial [Mus musculus]
67871	11.41	12.09	13.99	10.87	8.9	10.49	Mrrf	0.320210455	1.12E-10	5.28E-10	EDL02161.1|2.6e-154|mCG10533, isoform CRA_a [Mus musculus]
96935	2.71	2.95	1.48	7.62	7.15	7.62	Susd4	-1.696446073	2.32E-122	3.51E-122	EDL13100.1|1.4e-298|sushi domain containing 4, isoform CRA_a, partial [Mus musculus]
52443	31.63	36.01	38.57	37.3	49.91	37.95	Mrpl48	-0.234236763	3.34E-08	1.70E-07	EDL30973.1|1.6e-124|mCG1043334 [Mus musculus]
194401	2.45	1.44	2.72	3.85	3.94	4.37	Mical3	-1.023034781	9.12E-100	1.57E-99	BAE21292.1|0.0e+00|unnamed protein product, partial [Mus musculus]
105000	3.29	2.72	5.58	9.19	5.89	7.44	Dnal1	-1.050339454	5.67E-103	9.56E-103	EDL02763.1|1.3e-104|RIKEN cDNA 1700010H15, isoform CRA_a, partial [Mus musculus]
17175	0.06	0.25	0.55	0	0.08	0.11	Masp2	2.457521972	1.82E-05	0.000103921	NP_001003893.1|0.0e+00|mannan-binding lectin serine protease 2 isoform 1 precursor [Mus musculus]
67163	27.26	27.35	32.77	40.15	38.86	36.73	Ccdc47	-0.395880071	2.02E-59	4.70E-59	EDL34278.1|8.9e-265|mCG3218, isoform CRA_b, partial [Mus musculus]
77219	9.72	8.3	9.03	15.18	14.26	13.26	Ptgr2	-0.654696291	2.06E-52	5.13E-52	EDL02774.1|2.5e-208|zinc binding alcohol dehydrogenase, domain containing 1, isoform CRA_e, partial [Mus musculus]
109624	46.08	39.06	40.77	38.65	41.38	42.39	Cald1	0.026605431	0.023859374	0.172348962	NP_001334029.1|5.2e-270|caldesmon isoform 1 [Mus musculus]
269952	1.41	1.57	1.38	1.9	1.21	1.83	Gdpgp1	-0.177055898	0.01501416	0.106194379	NP_848867.2|4.8e-224|GDP-D-glucose phosphorylase 1 [Mus musculus]
320683	4.05	3.17	3.46	5.79	6.2	6.66	Zfp629	-0.789617108	6.54E-63	1.47E-62	XP_006508015.1|0.0e+00|PREDICTED: zinc finger protein 629 isoform X1 [Mus musculus]
240960	0.01	0.01	0	0	0	0.01	Dnah14	0.317110251	0.097471232	0.772304572	XP_017169555.1|0.0e+00|PREDICTED: dynein heavy chain 14, axonemal [Mus musculus]
26425	25.82	19.37	17.82	15.87	13.61	13.24	Nubp1	0.551326948	1.92E-38	5.58E-38	NP_036085.1|2.2e-187|cytosolic Fe-S cluster assembly factor NUBP1 [Mus musculus]
12662	4.19	3.35	4.36	5.78	4.59	4.17	Chm	-0.290004672	3.16E-08	1.60E-07	NP_061288.2|0.0e+00|rab proteins geranylgeranyltransferase component A 1 [Mus musculus]
218885	3.14	3.28	4.84	4.8	4.7	4.54	Oxnad1	-0.278335654	0.000223225	0.001353395	EDL24828.1|9.2e-183|oxidoreductase NAD-binding domain containing 1, isoform CRA_c [Mus musculus]
12350	0.3	0.1	6.06	59.56	1.78	15.61	Car3	-3.442626651	0	0	NP_031632.2|4.0e-159|carbonic anhydrase 3 [Mus musculus]
BGI_novel_G000125	36.63	36.44	34.75	34.6	39.47	29.06	BGI_novel_G000125	0.065462105	0.006582276	0.044937654
BGI_novel_G000480	0.59	0	0	0	0	1.03	BGI_novel_G000480	-0.959652436	0.002756271	0.018134588
11949	80.85	82.91	111.4	121.09	105.57	85	Atp5c1	-0.154689925	1.39E-10	6.53E-10	NP_065640.2|2.7e-146|ATP synthase subunit gamma, mitochondrial isoform a [Mus musculus]
232414	0.49	0.38	0.62	12.27	12.69	12	Clec9a	-4.78903884	0	0	EDK99923.1|1.5e-152|C-type lectin domain family 9, member a, isoform CRA_b, partial [Mus musculus]
100101919	0.51	0.33	0.51	1.64	1.29	1.06	Dnah7c	-1.430356533	8.65E-42	2.41E-41	NP_001297264.1|0.0e+00|dynein, axonemal, heavy chain 7C [Mus musculus]
56857	0.8	0.58	0.95	1.17	0.62	0.65	Slc37a2	-0.046396948	0.092953266	0.733540284	EDL25419.1|2.5e-302|solute carrier family 37 (glycerol-3-phosphate transporter), member 2, isoform CRA_a, partial [Mus musculus]
BGI_novel_G000864	0	0	1.87	0	0	0	BGI_novel_G000864
70556	7.83	8.06	8.95	7.19	7.74	5.59	Slc25a33	0.285625284	6.93E-06	3.87E-05	NP_081736.2|9.5e-179|solute carrier family 25 member 33 [Mus musculus]
73834	43.72	52.3	47.92	51.36	51.51	39.25	Atp6v1d	0.026688968	0.054006824	0.409006994	ERE72905.1|2.0e-128|V-type proton ATPase subunit D-like protein [Cricetulus griseus]
11747	228.58	218.24	173.04	273.03	266.42	254.46	Anxa5	-0.36452376	1.10E-172	1.34E-172	NP_033803.1|3.5e-175|annexin A5 [Mus musculus]
BGI_novel_G001048	1.72	0	0	0	0	0	BGI_novel_G001048	3.487035252	0.003670862	0.024452353
69232	23.79	20.6	18.3	22.92	22.74	19.7	Qrich1	-0.0370219	0.032503961	0.238562967	NP_780352.2|0.0e+00|glutamine-rich protein 1 [Mus musculus]
15896	47.78	43.38	41.02	182.29	184.02	146.43	Icam2	-1.929589727	0	0	NP_034624.1|2.5e-158|intercellular adhesion molecule 2 precursor [Mus musculus]
244745	5.98	4.79	6.07	9.82	7.4	7.34	Dpy19l1	-0.512266951	6.55E-27	2.22E-26	NP_766508.3|0.0e+00|probable C-mannosyltransferase DPY19L1 [Mus musculus]
634882	0	0.03	0	0	0	0	Itih5l-ps				NP_001276804.1|0.0e+00|inter-alpha-trypsin inhibitor heavy chain H6 precursor [Mus musculus]
18201	12.13	10.12	10.67	22.54	22.5	20.12	Nsmaf	-1.011954025	8.45E-189	9.78E-189	NP_035075.2|0.0e+00|protein FAN [Mus musculus]
433904	0.76	0.62	1.47	6.24	7.48	4.83	Ociad2	-2.672129054	3.72E-145	5.04E-145	NP_001297565.1|4.6e-53|OCIA domain-containing protein 2 isoform 2 [Mus musculus]
21973	2.57	2.72	5.19	5.04	3.1	2.36	Top2a	0.04013427	0.064016991	0.489679586	NP_035753.2|0.0e+00|DNA topoisomerase 2-alpha [Mus musculus]
75471	0.04	0	0	0	0	0.04	1700009N14Rik	-0.097927249	0.11867569	0.961707625	NP_001074564.1|8.5e-123|uncharacterized protein LOC75471 [Mus musculus]
230757	2.23	2.28	1.34	6.11	6.37	5.77	5730409E04Rik	-1.658505591	1.14E-90	2.10E-90	EDL30281.1|1.2e-124|mCG120695, isoform CRA_b, partial [Mus musculus]
12986	81.71	87.69	76.74	19.58	17.67	15.89	Csf3r	2.181552849	0	0	NP_001239580.1|0.0e+00|granulocyte colony-stimulating factor receptor isoform 2 precursor [Mus musculus]
56223	0	0	0.11	0	0	0.02	Fscn3	2.489437742	0.008135189	0.056007573	NP_062515.2|4.4e-307|fascin-3 [Mus musculus]
224481	3.53	4.16	3.08	3.22	3.86	2.29	Tfb1m	0.138052898	0.037126092	0.274356209	NP_666186.1|3.4e-124|dimethyladenosine transferase 1, mitochondrial [Mus musculus]
14432	1.49	1.63	1.77	14.48	15.11	13.02	Gap43	-3.112991121	9.52E-191	1.09E-190	NP_032109.1|2.6e-106|neuromodulin [Mus musculus]
231915	12.56	19.48	17.74	11.34	13.06	12.19	Uspl1	0.460743954	3.82E-38	1.11E-37	EDL05860.1|0.0e+00|mCG145048, isoform CRA_a, partial [Mus musculus]
434377	2.37	2.53	2.84	6.31	5.02	5.65	Zfp560	-0.959263536	1.66E-22	6.04E-22	NP_001004190.2|0.0e+00|zinc finger protein 778 [Mus musculus]
77604	6.13	6.83	8.84	8.27	7.21	8.4	Rbm12b2	-0.149296826	0.000210869	0.001276678	NP_945195.1|0.0e+00|RNA-binding protein 12B-B [Mus musculus]
11553	0	0	0	0.09	0	0.01	Adra2c	-3.905282171	0.001375581	0.00882356	NP_031444.2|4.2e-251|alpha-2C adrenergic receptor [Mus musculus]
12775	13.14	17.89	9.37	10.06	11.88	9.38	Ccr7	0.356127994	8.85E-12	4.02E-11	NP_031745.2|4.2e-209|C-C chemokine receptor type 7 isoform a precursor [Mus musculus]
231042	2.22	1.31	1.46	2.44	2.1	2.53	Nupl2	-0.519884162	2.43E-07	1.27E-06	NP_694732.3|4.0e-232|nucleoporin-like protein 2 isoform 1 [Mus musculus]
228033	214.84	230.83	259.24	240.77	223.63	200.62	Atp5g3	0.098110593	1.26E-06	6.80E-06	ERE71959.1|7.3e-74|ATP synthase lipid-binding protein [Cricetulus griseus]
74004	0	0.01	0	0.02	0	0.02	Jakmip3	-2.682889749	0.005817095	0.039530674	BAD90506.1|0.0e+00|mKIAA4091 protein, partial [Mus musculus]
18813	47.55	49.31	56.44	29.84	30.17	27.68	Pa2g4	0.81470471	8.37E-206	9.09E-206	NP_035249.1|3.2e-219|proliferation-associated protein 2G4 [Mus musculus]
225631	0	0.01	0	0	0	0	Onecut2				NP_919244.2|1.1e-281|one cut domain family member 2 [Mus musculus]
245368	0.03	0.13	0.01	0.18	0.47	0.17	Zfp300	-2.307380614	7.12E-12	3.23E-11	NP_899008.2|0.0e+00|zinc finger protein 300 [Mus musculus]
631304	0.1	0.11	0	0	0	0.02	Cyp4f40	3.071997753	0.001415702	0.009089822	XP_006524820.1|0.0e+00|PREDICTED: cytochrome P450, family 4, subfamily f, polypeptide 40 isoform X1 [Mus musculus]
320145	0.01	0	0	0	0	0	Sp8				XP_006516045.1|1.0e-275|PREDICTED: transcription factor Sp8 isoform X1 [Mus musculus]
BGI_novel_G000042	0	0.32	0.25	0.68	0.45	0	BGI_novel_G000042	-0.927040199	0.000326132	0.001997978
80859	87.41	81.9	82.44	11.55	12.97	12.16	Nfkbiz	2.767883616	0	0	EDK98139.1|0.0e+00|nuclear factor of kappa light polypeptide gene enhancer in B-cells inhibitor, zeta, isoform CRA_a, partial [Mus musculus]
11571	0	0	0.19	0	0	0.14	Crisp1	0.487035252	0.077061425	0.597149196	XP_006523563.1|1.1e-155|PREDICTED: cysteine-rich secretory protein 1 isoform X1 [Mus musculus]
14964	307.15	473.55	299.24	454.49	310.09	231.43	H2-D1	0.125232564	4.62E-32	1.46E-31	NP_034510.3|2.9e-214|H-2 class I histocompatibility antigen, D-B alpha chain precursor [Mus musculus]
108169096	0.16	0.08	0.07	0.08	0.28	0.28	LOC108169096	-1.114066951	0.009437128	0.065429046	XP_017176745.1|1.2e-135|PREDICTED: ESX-1 secretion-associated protein EspI-like [Mus musculus]
117589	2.3	1.54	1.83	3.43	3.28	3.09	Asb7	-0.674622133	1.11E-22	4.02E-22	NP_536691.2|4.7e-185|ankyrin repeat and SOCS box protein 7 [Mus musculus]
239250	0	0	0.03	1.02	0.51	0.46	Slitrk6	-5.955908244	1.05E-44	2.84E-44	NP_780708.1|0.0e+00|SLIT and NTRK-like protein 6 precursor [Mus musculus]
108167986	0.52	0.53	0.54	0.83	1.02	1.26	LOC108167986	-0.97167211	1.08E-07	5.62E-07	XP_017170792.1|4.8e-183|PREDICTED: zinc finger protein 120-like, partial [Mus musculus]
107508	25.93	25.24	28.36	20.59	20.95	19.02	Eprs	0.452957377	4.50E-66	9.87E-66	NP_084011.1|0.0e+00|bifunctional glutamate/proline--tRNA ligase [Mus musculus]
69053	19.01	19.63	21.68	20.38	19.18	18.89	1810013L24Rik	0.052576849	0.009197445	0.063709408	XP_012503207.1|2.1e-162|PREDICTED: UPF0472 protein C16orf72 homolog [Propithecus coquereli]
18458	187.92	192.29	213.7	137.59	123.88	130.16	Pabpc1	0.61083761	0	0	NP_032800.2|0.0e+00|polyadenylate-binding protein 1 [Mus musculus]
107568	8.75	7.92	7.95	19.54	17.22	18.81	Wwp1	-1.182700647	0	0	NP_001263221.1|0.0e+00|NEDD4-like E3 ubiquitin-protein ligase WWP1 isoform 2 [Mus musculus]
19158	27.39	25.15	23.25	28.65	32.31	31.38	Cyth2	-0.278248072	1.82E-21	6.74E-21	XP_006982001.2|1.7e-268|PREDICTED: cytohesin-2 [Peromyscus maniculatus bairdii]
75329	0	0.02	0	0	0.13	0	Atf7ip2	-2.905282171	0.00310443	0.020511782	EDK97306.1|4.1e-170|mCG123873, isoform CRA_b, partial [Mus musculus]
217845	0.94	2.92	2.24	1.81	0.45	0.96	Ifi27l2b	0.957355187	1.21E-06	6.53E-06	NP_663424.1|4.0e-129|interferon alpha-inducible protein 27-like protein 2B precursor [Mus musculus]
14009	0.42	0.38	0.26	3.58	3.62	2.7	Etv1	-3.347905502	6.70E-136	9.50E-136	NP_001156626.1|4.1e-269|ETS translocation variant 1 isoform b [Mus musculus]
217449	8.05	6.58	7.5	11.44	10.6	11.14	Trappc12	-0.59679068	1.78E-36	5.31E-36	EDL36948.1|0.0e+00|tetratricopeptide repeat domain 15, isoform CRA_a, partial [Mus musculus]
54519	13.15	11.16	10.18	7.6	5.96	7.02	Apbb1ip	0.760790204	1.29E-43	3.54E-43	NP_062329.2|0.0e+00|amyloid beta A4 precursor protein-binding family B member 1-interacting protein [Mus musculus]
69550	457.77	985.23	655.34	479.04	279.98	308.53	Bst2	0.992612161	0	0	EDL28932.1|2.6e-86|bone marrow stromal cell antigen 2, isoform CRA_b, partial [Mus musculus]
74180	11.41	3	8.97	12.88	8.63	5.96	Muc5b	-0.194689972	1.75E-17	6.97E-17	NP_083077.2|0.0e+00|mucin-5B precursor [Mus musculus]
72795	5.78	5.3	8.88	4.53	7.18	6.13	Ttc19	0.072906917	0.031705307	0.232344951	NP_082636.3|4.4e-198|tetratricopeptide repeat protein 19, mitochondrial isoform 1 [Mus musculus]
11980	19.31	14.88	22.94	40.67	38.99	40.67	Atp8a1	-1.105193053	0	0	BAD90541.1|0.0e+00|mKIAA4233 protein, partial [Mus musculus]
70893	0.06	0.22	0.02	1.28	2.39	1.62	Glb1l3	-4.353427982	1.23E-45	3.30E-45	EDL25310.1|0.0e+00|mCG125130, isoform CRA_b, partial [Mus musculus]
68035	70.73	72.08	69.47	65.29	65.04	70.54	Rbm42	0.074162337	0.000405632	0.002502159	EDL24001.1|4.2e-266|RIKEN cDNA 3100004P22, partial [Mus musculus]
20762	0	0	1.02	0	0	0	Sprr2h	4.808963347	1.68E-05	9.55E-05	NP_035604.1|4.7e-52|small proline-rich protein 2H [Mus musculus]
667063	0	2.53	0.62	0	0.54	0	Gm8439	2.565037764	9.28E-05	0.000549482	NP_001095073.1|4.2e-50|predicted gene 8439 [Mus musculus]
57296	96.86	108.35	93.45	67.95	71.51	63.29	Psmd8	0.559786311	5.44E-125	8.14E-125	NP_080821.3|2.7e-195|26S proteasome non-ATPase regulatory subunit 8 [Mus musculus]
258783	0.55	0.29	0.16	1.01	0.75	0.3	Olfr920	-1.079779902	1.27E-05	7.21E-05	NP_666998.2|2.5e-166|olfactory receptor 920 [Mus musculus]
15550	0	0	0	0	0	0.03	Htr1a				NP_032334.2|1.9e-238|5-hydroxytryptamine receptor 1A [Mus musculus]
73318	0.03	0	0	0.1	0	0	Ube2d2b	-1.682889749	0.037484441	0.277543537	NP_112263.1|1.1e-82|ubiquitin-conjugating enzyme E2 D2B [Rattus norvegicus]
71704	28.29	18.04	19.03	39.36	39.87	40.38	Arhgef3	-0.890013677	5.48E-277	4.86E-277	EDL24727.1|0.0e+00|Rho guanine nucleotide exchange factor (GEF) 3, partial [Mus musculus]
110173	5.11	4.09	4.1	10.65	12.43	11.4	Manba	-1.382295796	1.57E-169	1.94E-169	NP_081564.3|0.0e+00|beta-mannosidase precursor [Mus musculus]
72236	1.49	2.09	2.68	5.3	5.57	4.04	Tsnaxip1	-1.179556052	3.83E-39	1.10E-38	AAK13524.1|0.0e+00|Trax-interacting protein 1, partial [Mus musculus]
23845	12.77	10.38	7.72	0.96	0.75	0.86	Clec5a	3.590572856	0	0	NP_001033693.1|8.6e-110|C-type lectin domain family 5 member A isoform 1 [Mus musculus]
414077	61.39	69.43	62.77	67.85	79.78	58.62	Wdr83os	-0.084460104	0.003780265	0.0252117	BAE27699.1|5.2e-65|unnamed protein product [Mus musculus]
140577	0.46	0.28	0.4	1.31	3.12	1.11	Ankrd6	-1.547057947	4.03E-26	1.38E-25	BAD32348.1|0.0e+00|mKIAA0957 protein, partial [Mus musculus]
100862375	21.01	17.68	20.99	25.52	31.37	24.7	Gm21685	-0.45026861	1.68E-49	4.31E-49	NP_080450.1|0.0e+00|ectonucleoside triphosphate diphosphohydrolase 4 [Mus musculus]
232975	6.2	4.22	5.65	5.29	3.6	4.79	Atp1a3	0.234522173	1.88E-05	0.00010762	EDL24296.1|0.0e+00|ATPase, Na+/K+ transporting, alpha 3 polypeptide, isoform CRA_a, partial [Mus musculus]
69710	50.61	51.52	45.96	44.31	44.47	42.04	Arap1	0.329283146	4.76E-68	1.03E-67	NP_001035200.1|0.0e+00|arf-GAP with Rho-GAP domain, ANK repeat and PH domain-containing protein 1 isoform 3 [Mus musculus]
BGI_novel_G000088	0.74	0	0.27	1.32	1.6	1.9	BGI_novel_G000088	-2.305911795	1.94E-43	5.31E-43
209200	29.22	39.61	27.51	20.4	12.54	12.09	Dtx3l	1.101673004	0	0	NP_001013389.2|0.0e+00|E3 ubiquitin-protein ligase DTX3L [Mus musculus]
244209	0.34	0.18	1.21	0.25	0.67	0.35	Cyp2r1	0.354584956	0.03352522	0.246435245	NP_796356.2|5.5e-300|vitamin D 25-hydroxylase [Mus musculus]
68694	0	0	2.75	0	0	1.25	Lce1e	1.18747497	0.000580337	0.00361714	EDL00684.1|1.9e-74|RIKEN cDNA 1110031B11, partial [Mus musculus]
BGI_novel_G000442	0	0.49	0.55	3.67	3.29	2.46	BGI_novel_G000442	-3.115670173	6.89E-80	1.36E-79
19219	4.37	3.52	2.55	2.84	1.65	2.44	Ptger4	0.582822336	6.80E-13	3.00E-12	NP_032991.1|1.6e-282|prostaglandin E2 receptor EP4 subtype isoform 2 [Mus musculus]
78890	2.7	2.83	3.37	2.97	3.04	3.34	Trmt44	-0.029447511	0.088478336	0.695044684	NP_084484.2|0.0e+00|probable tRNA (uracil-O(2)-)-methyltransferase [Mus musculus]
16178	168.61	150.54	147.67	2.73	1.73	2.96	Il1r2	5.982446168	0	0	NP_034685.1|2.9e-163|interleukin-1 receptor type 2 precursor [Mus musculus]
BGI_novel_G000822	0	0.36	0.34	1.2	0.4	0.43	BGI_novel_G000822	-1.460044434	0.000108803	0.000647977
14864	0.04	0.46	0.19	0.69	0.22	0.17	Gstm3	-0.595426908	0.026126609	0.189524998	EDL01933.1|1.8e-130|mCG144941, partial [Mus musculus]
69640	1.29	1.74	1.89	1.28	1.45	1.58	Fam83g	0.191886488	0.006015029	0.040941861	NP_848733.2|0.0e+00|protein FAM83G [Mus musculus]
213649	2.97	2.95	3.87	8.69	9.61	10.43	Arhgef19	-1.565380642	7.02E-162	8.93E-162	EDL13358.1|0.0e+00|Rho guanine nucleotide exchange factor (GEF) 19, isoform CRA_b, partial [Mus musculus]
18175	0.24	0.01	4.44	1.07	0.57	1.46	Nrap	0.696414346	5.34E-14	2.30E-13	NP_032759.3|0.0e+00|nebulin-related-anchoring protein isoform S [Mus musculus]
74330	22.02	29.98	24.12	32.31	33.59	34.08	Dnajc14	-0.396365541	4.89E-49	1.26E-48	EDL24620.1|0.0e+00|DnaJ (Hsp40) homolog, subfamily C, member 14, isoform CRA_a, partial [Mus musculus]
102634941	0.18	0.25	0	0.13	0.04	0.13	Gm29376	-0.111434755	0.105180658	0.838684779	XP_017169283.1|4.7e-105|PREDICTED: 60S ribosomal protein L29-like isoform X1 [Mus musculus]
240087	5.45	5.9	6.62	5.39	5.85	6.52	Mdc1	0.029781434	0.058027819	0.44126012	NP_001010833.2|0.0e+00|mediator of DNA damage checkpoint protein 1 [Mus musculus]
320311	0.03	0.03	0.06	0.11	0.33	0.28	Rnf152	-2.524192003	7.15E-21	2.68E-20	EDL39878.1|1.0e-126|ring finger protein 152, partial [Mus musculus]
57339	0.34	0.75	2.11	0.31	0.35	0.74	Jph1	1.216946089	2.39E-17	9.55E-17	EDL14359.1|0.0e+00|junctophilin 1, partial [Mus musculus]
71853	222.62	286.65	323.37	119.73	119.44	111.09	Pdia6	1.264821677	0	0	NP_082235.1|7.3e-260|protein disulfide-isomerase A6 precursor [Mus musculus]
21959	0	0	0.14	0	0	0.07	Tnp2	0.99134009	0.073682951	0.56928023	CAA34914.1|3.0e-64|unknown protein [Mus musculus]
100040031	0	0	0	0.04	0	0	Gm20823				NP_997045.1|2.7e-129|Ssty1 family member [Mus musculus]
102334	10.87	10.05	20.25	25.75	29.46	24.42	Ankrd10	-0.798645775	1.63E-137	2.28E-137	EDL22075.1|2.8e-185|ankyrin repeat domain 10, isoform CRA_d, partial [Mus musculus]
107607	45.67	72.62	52.15	32.46	29.05	27.14	Nod1	0.966377054	0	0	NP_766317.1|0.0e+00|nucleotide-binding oligomerization domain-containing protein 1 [Mus musculus]
52504	1.88	1.5	1.62	2.88	2.17	3.22	Cenpo	-0.631355074	7.91E-13	3.50E-12	NP_598807.2|6.7e-167|centromere protein O [Mus musculus]
69387	5.03	4.64	4.18	9.82	9.74	6.21	Dnajb13	-0.892009814	2.01E-19	7.70E-19	NP_705755.2|1.4e-188|dnaJ homolog subfamily B member 13 [Mus musculus]
56401	12.2	9.75	11.36	11.01	11.41	11.31	P3h1	-0.019849538	0.082301084	0.642745607	NP_001273077.1|0.0e+00|prolyl 3-hydroxylase 1 isoform 4 precursor [Mus musculus]
BGI_novel_G001015	0.16	0.04	0.29	0	0	0	BGI_novel_G001015	3.611363387	0.002633643	0.017269762
74157	24.2	24.12	21.42	18.7	15	16.14	Cmtr1	0.482700464	1.65E-101	2.81E-101	NP_083067.1|0.0e+00|cap-specific mRNA (nucleoside-2'-O-)-methyltransferase 1 [Mus musculus]
218734	7.2	9.15	7.05	11.68	11	10.72	3830406C13Rik	-0.500248485	9.20E-21	3.45E-20	EDL20603.1|2.0e-64|RIKEN cDNA 3830406C13, isoform CRA_b, partial [Mus musculus]
20680	12.67	13.9	10.38	13.1	23.25	22.43	Sox7	-0.683988109	5.74E-81	1.13E-80	NP_035576.1|8.4e-223|transcription factor SOX-7 [Mus musculus]
20111	34.88	28.17	23.98	32.3	30.52	32.51	Rps6ka1	-0.162315871	1.71E-10	8.07E-10	AAH49076.1|0.0e+00|Rps6ka1 protein, partial [Mus musculus]
100182	18.89	15.38	16.34	14.44	15.01	13.82	Akna	0.223656624	4.95E-17	1.99E-16	NP_001038979.1|0.0e+00|AT-hook-containing transcription factor [Mus musculus]
20955	7.01	8.39	7.89	11.93	9.84	9.61	Vamp7	-0.422069765	6.89E-16	2.83E-15	NP_035645.1|1.4e-116|vesicle-associated membrane protein 7 isoform 1 [Mus musculus]
68554	5.6	4.62	5.93	11.28	8.11	9.74	Cebpzos	-0.733915812	1.61E-17	6.41E-17	EDL38471.1|1.2e-42|mCG146121, partial [Mus musculus]
19698	81.98	89.81	75.76	16.18	16.52	17.97	Relb	2.274521068	0	0	EDL23169.1|0.0e+00|avian reticuloendotheliosis viral (v-rel) oncogene related B, partial [Mus musculus]
99681	0.88	0.81	1.9	1.68	1.66	1.95	Tchh	-0.51971158	4.00E-10	1.91E-09	NP_001156570.1|0.0e+00|trichohyalin [Mus musculus]
224019	1.17	1.51	0.67	2.84	4.31	3.07	Tmem191c	-1.750986981	2.80E-25	9.71E-25	NP_803424.2|3.7e-154|transmembrane protein 191C [Mus musculus]
66337	0.65	1.91	0.7	3.69	2.59	2.24	Fam229b	-1.399582948	3.50E-09	1.72E-08	NP_899077.1|2.6e-39|protein FAM229B [Mus musculus]
54366	1.67	1.32	1.6	6.83	7.9	6.57	Ctnnal1	-2.21431137	8.67E-204	9.49E-204	NP_061231.3|0.0e+00|alpha-catulin [Mus musculus]
228807	3.33	2.64	2.72	1.82	1.95	2.45	Zfp341	0.474169625	3.58E-08	1.82E-07	NP_955008.2|0.0e+00|zinc finger protein 341 [Mus musculus]
20833	36.69	35.07	34.67	37.9	38.48	36.01	Ssrp1	-0.074935606	0.000483482	0.002997594	NP_892035.2|0.0e+00|FACT complex subunit SSRP1 [Mus musculus]
19942	53.34	57.18	62.13	21.15	29.17	20.64	Rpl27	1.289762907	7.30E-179	8.70E-179	OPJ74552.1|1.2e-71|60S ribosomal protein L27 [Patagioenas fasciata monilis]
93706	39.01	31.68	36.36	42.39	46.45	50.31	Pcdhgc3	-0.381888382	6.78E-96	1.20E-95	NP_291059.1|0.0e+00|protocadherin gamma-C3 precursor [Mus musculus]
54354	16.62	13.1	18.16	13.14	12	11.53	Rassf5	0.354493199	6.28E-21	2.35E-20	BAD21397.1|6.5e-164|mFLJ00186 protein, partial [Mus musculus]
109161	15.43	16.21	23.33	16.38	14.99	14.81	Ube2q2	0.244854162	1.95E-12	8.73E-12	EDL25841.1|2.2e-224|ubiquitin-conjugating enzyme E2Q (putative) 2, isoform CRA_a, partial [Mus musculus]
12686	0.04	0	0	0.04	0	0	Elovl3	-0.097927249	0.11867569	0.961707625	NP_031729.1|4.5e-152|elongation of very long chain fatty acids protein 3 [Mus musculus]
73847	14.21	15.64	17.3	25.14	25.7	22.98	Fam110a	-0.619427653	8.88E-45	2.40E-44	EDL05941.1|1.1e-186|RIKEN cDNA 5430432M24, isoform CRA_a, partial [Mus musculus]
327655	4.24	3.89	6.09	5.86	5.83	6.76	Ppip5k1	-0.386590598	5.39E-18	2.13E-17	BAC65546.1|0.0e+00|mKIAA0377 protein, partial [Mus musculus]
228677	0.54	0.15	0.74	1.23	0.89	0.81	Sptlc3	-1.011770605	2.63E-07	1.38E-06	EDL28402.1|0.0e+00|RIKEN cDNA C130053K05, isoform CRA_a, partial [Mus musculus]
68431	9.3	12	8.54	6.16	8.4	7.18	Fbxl15	0.449110359	1.53E-09	7.45E-09	NP_598455.2|1.9e-168|F-box/LRR-repeat protein 15 [Mus musculus]
320522	0	0	0.04	0	0.13	0.04	Bhlha9	-2.097927249	0.020320704	0.145782494	NP_796156.3|3.2e-127|class A basic helix-loop-helix protein 9 [Mus musculus]
74466	0	0	0.11	0.16	0.29	0.15	4933427G17Rik	-2.18539009	0.000341173	0.002092731	NP_083231.1|2.2e-252|uncharacterized protein LOC74466 [Mus musculus]
381199	2.88	1.95	1.59	2.93	4.15	4.71	Tmem151a	-0.904611785	5.18E-34	1.59E-33	NP_001001885.1|1.3e-278|transmembrane protein 151A [Mus musculus]
109093	8	8.45	10.84	10.18	8.47	7.13	Rars2	0.151979723	0.002775907	0.018271267	NP_852071.2|0.0e+00|probable arginine--tRNA ligase, mitochondrial precursor [Mus musculus]
20788	47.33	39.64	40.18	44.74	48.74	50.62	Srebf2	-0.214066465	8.59E-36	2.59E-35	EDL04527.1|0.0e+00|sterol regulatory element binding factor 2, isoform CRA_a, partial [Mus musculus]
18624	14.55	16.59	16.46	23.56	22.68	21.46	Pepd	-0.508806266	8.23E-31	2.64E-30	NP_032846.2|6.1e-295|xaa-Pro dipeptidase [Mus musculus]
14119	0.11	0.13	0.11	0.21	0.16	0.15	Fbn2	-0.333305311	0.018276097	0.13030922	NP_034311.2|0.0e+00|fibrillin-2 precursor [Mus musculus]
18988	0	0	0	0.04	0.02	0.35	Pou2f3	-5.490244671	2.41E-07	1.26E-06	NP_035269.2|1.6e-238|POU domain, class 2, transcription factor 3 [Mus musculus]
14827	243.07	287.43	334.14	186.39	170.08	158.94	Pdia3	0.76156898	0	0	NP_031978.2|1.8e-295|protein disulfide-isomerase A3 precursor [Mus musculus]
100328588	15.56	32.97	12.47	1.67	1.96	1.97	Gm21948	3.444513715	0	0	NP_001164495.1|0.0e+00|L-amino-acid oxidase precursor [Mus musculus]
56613	43.57	39.21	34.52	24.76	27.52	26.05	Rps6ka4	0.571490364	1.11E-110	1.80E-110	NP_064308.2|0.0e+00|ribosomal protein S6 kinase alpha-4 [Mus musculus]
140486	0.13	0.29	0.2	0.51	0.45	0.47	Igf2bp1	-1.174030228	7.16E-15	3.01E-14	NP_034081.1|0.0e+00|insulin-like growth factor 2 mRNA-binding protein 1 [Mus musculus]
76654	0	0.21	0.02	0.37	0.12	0.24	Upp2	-1.682889749	2.93E-05	0.000168891	NP_001276588.1|1.3e-198|uridine phosphorylase 2 isoform 1 [Mus musculus]
330503	1.27	0.75	1.02	1.86	2.15	1.86	Gm5113	-0.970664877	1.13E-24	3.97E-24	EDL42134.1|2.7e-71|mCG128912, partial [Mus musculus]
68616	1.46	3.48	3.34	5.39	4.87	6.1	Gdpd3	-0.864002431	2.85E-10	1.35E-09	NP_077190.2|1.6e-191|glycerophosphodiester phosphodiesterase domain-containing protein 3 [Mus musculus]
BGI_novel_G000111	0	0	1.69	0.01	1.18	0.45	BGI_novel_G000111	0.139083356	0.044927313	0.335863304
74043	2.63	2.78	3.08	5.19	5.54	6.43	Pex26	-1.005966944	6.90E-57	1.65E-56	EDK99656.1|1.3e-167|peroxisome biogenesis factor 26, isoform CRA_a, partial [Mus musculus]
140570	99.98	95.6	77.78	45.97	49.3	52.1	Plxnb2	0.876303118	0	0	NP_620088.2|0.0e+00|plexin-B2 precursor [Mus musculus]
19243	30.42	30.43	50.35	28.98	27.26	23.73	Ptp4a1	0.499990469	1.04E-113	1.65E-113	EDL14423.1|8.2e-98|protein tyrosine phosphatase 4a1, isoform CRA_b, partial [Mus musculus]
100302688	0.39	1.05	0.51	0.41	0.2	0.33	Gm17455	0.741608079	0.009623491	0.066798993	XP_006513024.1|3.2e-69|PREDICTED: uncharacterized protein C10orf105 homolog isoform X1 [Mus musculus]
269338	11.24	10.01	9.41	16.2	15.11	14.15	Vps39	-0.542633515	1.95E-49	5.02E-49	EDL27990.1|0.0e+00|vacuolar protein sorting 39 (yeast), isoform CRA_b, partial [Mus musculus]
101544	0.19	0.06	0.33	0.13	0.59	0.4	Zfp575	-0.937953039	0.000372713	0.002291895	NP_001028377.1|5.5e-143|zinc finger protein 575 [Mus musculus]
17329	86.54	243.66	24.76	1.91	0.89	0.56	Cxcl9	6.713037777	0	0	NP_032625.2|3.6e-60|C-X-C motif chemokine 9 precursor [Mus musculus]
98910	7.03	4.87	4.32	8.04	9.06	8.3	Usp6nl	-0.765682435	1.12E-89	2.07E-89	BAC97847.1|0.0e+00|mKIAA0019 protein, partial [Mus musculus]
54615	0.76	0.75	2.76	4.51	3.86	4.3	Npff	-1.512964748	4.08E-08	2.08E-07	NP_061257.1|3.9e-62|pro-FMRFamide-related neuropeptide FF preproprotein [Mus musculus]
76832	1.57	1.57	0.87	3.44	3.43	2.93	Hyls1	-1.30651387	1.19E-20	4.46E-20	NP_084038.1|1.6e-182|hydrolethalus syndrome protein 1 homolog [Mus musculus]
78306	0	0.34	0.38	0.06	0.27	0.06	Tsga10ip	0.264642831	0.090665358	0.714710936	XP_003085425.3|0.0e+00|PREDICTED: testis-specific protein 10-interacting protein isoform X2 [Mus musculus]
69938	2.4	1.41	1.24	4.67	5.61	7.12	Scrn1	-1.793755258	3.13E-59	7.31E-59	BAC97894.1|2.3e-259|mKIAA0193 protein, partial [Mus musculus]
BGI_novel_G001031	0.23	0.64	0.26	0.37	0.14	0.35	BGI_novel_G001031	0.383765982	0.062311991	0.475713367
21749	3.29	3.52	4.56	5.08	4.64	4.11	Terf1	-0.347907714	2.63E-06	1.44E-05	NP_001273557.1|8.4e-219|telomeric repeat-binding factor 1 isoform 2 [Mus musculus]
109294	3.35	1.73	2.63	23.05	24.44	20.27	Prex2	-2.968283665	0	0	NP_083801.1|0.0e+00|phosphatidylinositol 3,4,5-trisphosphate-dependent Rac exchanger 2 protein isoform 1 [Mus musculus]
24063	28.85	19.61	19.1	62.96	71.68	76.2	Spry1	-1.677232385	0	0	OBS74636.1|3.0e-184|hypothetical protein A6R68_14826 [Neotoma lepida]
229503	7.3	8.92	8.84	12.37	13.96	12.06	Rrnad1	-0.692152895	1.87E-62	4.24E-62	NP_705790.3|4.0e-208|protein RRNAD1 [Mus musculus]
12479	7.35	5.6	3.59	9.19	8.94	7	Cd1d1	-0.634983364	5.87E-20	2.23E-19	NP_031665.2|2.5e-200|antigen-presenting glycoprotein CD1d1 precursor [Mus musculus]
20353	62	57.33	65.27	15.36	14.05	17.18	Sema4c	1.917853823	0	0	EDL14495.1|0.0e+00|mCG17761, isoform CRA_b, partial [Mus musculus]
320747	0.07	0	0	0.03	0	0.08	Lingo4	-0.905282171	0.041294084	0.307273095	NP_796224.1|0.0e+00|leucine-rich repeat and immunoglobulin-like domain containing-NOGO receptor-interacting protein 4 [Mus musculus]
244049	4.12	3.69	4.25	1.22	0.48	1.1	Mctp2	2.109922826	3.36E-148	4.50E-148	NP_001019874.1|0.0e+00|multiple C2 and transmembrane domain-containing protein 2 [Mus musculus]
76238	10.2	10.96	12.56	13.86	14.84	15.06	Grhpr	-0.367253878	4.69E-09	2.31E-08	NP_525028.1|1.8e-184|glyoxylate reductase/hydroxypyruvate reductase isoform 1 [Mus musculus]
108168155	0	0	0	0.05	0	0	LOC108168155				XP_017171755.1|1.8e-112|PREDICTED: uncharacterized protein LOC108168155 isoform X1 [Mus musculus]
69332	0	0	0.11	0	0	0	Lelp1				NP_081318.1|3.3e-65|late cornified envelope-like proline-rich protein 1 [Mus musculus]
321007	1.98	1.55	2.06	2.75	2.83	2.64	Serac1	-0.5654998	1.50E-16	6.06E-16	NP_001104487.1|0.0e+00|protein SERAC1 isoform 3 [Mus musculus]
94067	37.88	45.1	37.81	38.6	38.19	32.96	Mrpl43	0.142159747	5.03E-05	0.000293179	NP_444394.1|4.4e-84|39S ribosomal protein L43, mitochondrial [Mus musculus]
81601	25.82	23.97	23.44	24.33	23.92	26.68	Kat5	-0.067175924	0.008077577	0.055600047	NP_001186177.1|3.9e-292|histone acetyltransferase KAT5 isoform gamma [Mus musculus]
16971	52.38	31.18	41.37	37.57	36.91	47.48	Lrp1	0.02355109	0.003083413	0.020347971	NP_032538.2|0.0e+00|prolow-density lipoprotein receptor-related protein 1 precursor [Mus musculus]
28010	10.72	9.45	9.27	16.42	16.84	15.36	Miip	-0.740491352	1.91E-40	5.42E-40	NP_001020536.2|3.7e-228|migration and invasion-inhibitory protein [Mus musculus]
64930	4.83	3.17	4.48	5.29	5.69	6.17	Tsc1	-0.458329491	4.76E-29	1.56E-28	NP_001276504.1|0.0e+00|hamartin isoform 1 [Mus musculus]
69325	1.02	1.23	1.95	3.52	6.51	3.64	1700012B09Rik	-1.673787542	1.01E-15	4.16E-15	NP_001102759.1|9.9e-65|uncharacterized protein C11orf97 homolog [Rattus norvegicus]
69731	52.62	68.86	57	67.5	69.92	53.51	Gemin7	-0.087477098	0.004834361	0.032519924	EDL23159.1|7.3e-69|gem (nuclear organelle) associated protein 7, isoform CRA_b [Mus musculus]
26399	0.25	0.3	0.13	2.43	4.1	1.67	Map2k6	-3.52926656	7.27E-73	1.51E-72	EDL34385.1|2.1e-197|mitogen activated protein kinase kinase 6, isoform CRA_b, partial [Mus musculus]
100048658	0	0.04	0.13	0.41	0.13	0.25	Ddx43	-2.168316576	0.000111859	0.000666625	NP_001177973.1|0.0e+00|probable ATP-dependent RNA helicase DDX43 [Mus musculus]
114615	4.45	3.74	3.56	6.64	5.6	6.14	Elac1	-0.662546657	1.57E-43	4.29E-43	NP_444485.2|5.6e-210|zinc phosphodiesterase ELAC protein 1 [Mus musculus]
72198	12.4	12.04	15.07	16.61	15.49	15.03	Skiv2l2	-0.244105727	9.90E-12	4.51E-11	NP_082427.1|0.0e+00|superkiller viralicidic activity 2-like 2 [Mus musculus]
75690	1.38	0.98	2.25	1.37	1.28	1.97	Vsig10l	-0.003222825	0.120289477	0.976407327	NP_001277245.1|0.0e+00|V-set and immunoglobulin domain-containing protein 10-like [Mus musculus]
68944	10.21	10.92	11.82	19.33	17.79	16.32	Tmco1	-0.689174738	2.75E-102	4.65E-102	XP_017719263.1|9.7e-105|PREDICTED: transmembrane and coiled-coil domain-containing protein 1 [Rhinopithecus bieti]
232875	0.26	0.3	0.44	0.76	0.94	0.81	Zscan18	-1.297236057	4.19E-13	1.84E-12	XP_006539854.1|0.0e+00|PREDICTED: zinc finger and SCAN domain-containing protein 18 isoform X2 [Mus musculus]
17766	6.72	7.38	6.86	10.15	10.46	8.37	Nudt1	-0.499720241	5.35E-08	2.74E-07	NP_032663.1|1.6e-86|7,8-dihydro-8-oxoguanine triphosphatase precursor [Mus musculus]
19876	0.67	0.54	0.59	2.45	2.03	2.41	Robo1	-1.926849474	1.04E-116	1.63E-116	NP_062286.2|0.0e+00|roundabout homolog 1 precursor [Mus musculus]
57265	2.55	3.28	1.98	9.91	11.92	12.12	Fzd2	-2.13366503	1.13E-299	9.39E-300	AAH52266.1|0.0e+00|FZD2 protein, partial [Homo sapiens]
107746	27.39	20.71	24.8	22.08	24.69	24.33	Rapgef1	0.038871797	0.010186383	0.070875582	NP_001034175.1|0.0e+00|rap guanine nucleotide exchange factor 1 isoform 2 [Mus musculus]
269788	0.43	0.36	0.2	0.32	0.82	0.41	Lhfpl4	-0.687551127	2.63E-05	0.00015121	BAD90276.1|3.2e-155|mKIAA4027 protein, partial [Mus musculus]
320640	0	0	0.05	0	0	0	Skint4	3.224000846	0.006844869	0.046862701	NP_848901.2|3.7e-274|selection and upkeep of intraepithelial T-cells protein 4 isoform 1 [Mus musculus]
BGI_novel_G000446	4.79	0.6	5.08	5.37	4.04	5.66	BGI_novel_G000446	-0.51606647	2.87E-16	1.17E-15
110895	0.71	0.23	0.96	1.52	1.28	1.45	Slc9a4	-0.849999735	8.79E-09	4.38E-08	NP_796058.1|0.0e+00|sodium/hydrogen exchanger 4 precursor [Mus musculus]
235636	1.14	1.97	1.57	5.05	7.91	4.88	Rtp3	-1.955711597	1.52E-98	2.63E-98	EDL08983.1|3.7e-279|receptor transporter protein 3 [Mus musculus]
54380	7.46	5.15	8.62	7.83	8.24	9.14	Smarcal1	-0.404206433	2.35E-18	9.22E-18	EDL00284.1|0.0e+00|Swi/SNF related matrix associated, actin dependent regulator of chromatin, subfamily a-like 1, isoform CRA_a, partial [Mus musculus]
319176	0	0	0	0	0.3	0	Hist2h2ac				XP_008513089.1|1.3e-63|PREDICTED: histone H2A type 2-C [Equus przewalskii]
80782	1.45	1.67	1.49	3.28	3.71	2.7	Klrb1b	-1.071085636	1.43E-20	5.36E-20	NP_085102.4|1.4e-128|killer cell lectin-like receptor subfamily B member 1B allele B [Mus musculus]
78803	0.04	0.06	0.02	0.01	0.29	0.1	Fbxo43	-1.682889749	0.000347251	0.002131578	XP_006520259.1|0.0e+00|PREDICTED: F-box only protein 43 isoform X1 [Mus musculus]
232946	12.22	15.89	12.75	12.41	11.26	13.23	Bloc1s3	0.14655635	0.000950386	0.006011591	EDL23149.1|1.1e-107|biogenesis of lysosome-related organelles complex-1, subunit 3, partial [Mus musculus]
65221	109.08	109.12	72.43	12.24	7.98	10.17	Slc15a3	3.247116622	0	0	NP_075531.2|0.0e+00|solute carrier family 15 member 3 [Mus musculus]
68938	31.59	36.46	31.75	35.69	37	38.52	Aspscr1	-0.146726611	8.70E-07	4.68E-06	EDL34785.1|1.0e-291|alveolar soft part sarcoma chromosome region, candidate 1 (human), isoform CRA_a, partial [Mus musculus]
105246904	0.36	1.05	0.59	1.63	1.37	2.22	Gm42102	-1.280591157	1.27E-15	5.27E-15	AAO37255.2|1.0e-265|envelope polyprotein [Mus musculus]
67928	0.02	0	0	0.09	0.11	0.16	Abca14	-5.18539009	1.76E-10	8.31E-10	NP_080734.3|0.0e+00|ATP-binding cassette, sub-family A (ABC1), member 14 [Mus musculus]
14227	85.85	108.33	113.43	90.92	89	80.94	Fkbp2	0.243525529	1.70E-12	7.58E-12	EDL33273.1|6.7e-77|FK506 binding protein 2, isoform CRA_b [Mus musculus]
66410	14.43	17.42	22.76	20.38	16.73	16.61	Mterf3	-0.026993948	0.073694675	0.569403933	NP_079823.2|3.9e-227|transcription termination factor 3, mitochondrial precursor [Mus musculus]
14168	0.06	0.27	0.29	0.27	0.1	0.41	Fgf13	-0.438964166	0.028978185	0.211109391	NP_001277343.1|1.0e-143|fibroblast growth factor 13 isoform 2 [Mus musculus]
338352	0	0	0	0.27	0.03	0.24	Nell1	-6.052123559	8.15E-10	3.92E-09	NP_001032995.1|0.0e+00|protein kinase C-binding protein NELL1 precursor [Mus musculus]
13076	0.26	0.28	0.16	8.93	12.94	12.52	Cyp1a1	-5.626967305	0	0	NP_034122.1|0.0e+00|cytochrome P450 1A1 [Mus musculus]
65079	0	0.25	0.14	0.44	0.54	0.39	Rtn4r	-1.770352591	6.55E-07	3.50E-06	NP_075358.1|5.6e-280|reticulon-4 receptor precursor [Mus musculus]
23917	21.12	17.18	19.37	59.75	70.3	65.15	Impdh1	-1.782529781	0	0	EDL13789.1|0.0e+00|inosine 5'-phosphate dehydrogenase 1, isoform CRA_b, partial [Mus musculus]
100041708	0.22	0	0.19	0.12	0.24	0	LOC100041708	-0.19560318	0.09827378	0.778972712	BAE22313.1|1.4e-69|unnamed protein product [Mus musculus]
98985	9.15	9.51	9.37	9.55	8.9	7.89	Clp1	0.094908852	0.019472115	0.139344536	XP_017447197.1|2.5e-248|PREDICTED: polyribonucleotide 5'-hydroxyl-kinase Clp1 isoform X1 [Rattus norvegicus]
74054	0.19	0.1	0.2	0	0	0	4931406B18Rik	5.760053747	7.21E-09	3.57E-08	EDL22663.1|5.4e-224|RIKEN cDNA 4931406B18, partial [Mus musculus]
21950	24.74	49.98	37.29	3.46	4.89	4.92	Tnfsf9	3.032040321	0	0	NP_033430.1|2.4e-178|tumor necrosis factor ligand superfamily member 9 [Mus musculus]
67111	40.37	35.13	28.82	37.81	34.45	35.98	Naaa	-0.063533828	0.003463254	0.022993157	NP_001157159.1|1.4e-211|N-acylethanolamine-hydrolyzing acid amidase isoform 2 precursor [Mus musculus]
18996	0.06	0.01	0.08	0.04	0	0.05	Pou4f1	0.60251247	0.046115964	0.345516288	NP_035273.3|1.5e-211|POU domain, class 4, transcription factor 1 [Mus musculus]
229096	17.18	17.29	18.38	19.82	18.72	17.1	Ythdf3	-0.067368612	0.001586751	0.010221606	NP_001139391.1|0.0e+00|YTH domain-containing family protein 3 isoform 2 [Mus musculus]
14924	3.53	2.95	3.98	7.37	6.88	8.82	Magi1	-1.103337844	4.38E-170	5.38E-170	BAE37498.1|0.0e+00|unnamed protein product, partial [Mus musculus]
BGI_novel_G000676	19.23	17.74	19.21	14.32	19.3	18.51	BGI_novel_G000676	0.105352354	7.46E-07	4.00E-06
12709	11.04	11.34	12.37	67.44	85.83	65.89	Ckb	-2.65711454	0	0	AAH87656.1|3.4e-232|Ckb protein, partial [Rattus norvegicus]
68235	1.28	1.27	1.58	8.38	12.7	12.97	Mturn	-3.009802749	0	0	NP_001276669.1|2.9e-71|maturin isoform a [Mus musculus]
23874	21.02	26	27.68	15.69	15.17	13.18	Farsb	0.773977708	1.01E-85	1.91E-85	NP_035941.2|0.0e+00|phenylalanine--tRNA ligase beta subunit [Mus musculus]
102643210	0.3	0.33	0.27	0.29	0.65	0.4	Gm38664	-0.601969754	0.002583279	0.016917445	XP_011237201.1|4.9e-118|PREDICTED: uncharacterized protein Gm38664 [Mus musculus]
19271	20.36	16.42	16.99	8.59	8.85	9.5	Ptprj	1.004448576	0	0	NP_001129129.1|0.0e+00|receptor-type tyrosine-protein phosphatase eta isoform 2 [Mus musculus]
BGI_novel_G001206	0	0	0.92	0	0	0	BGI_novel_G001206	4.36150437	0.000175662	0.001057997
432628	1.89	1.86	1.55	1.5	2.08	2.16	Mfsd2b	-0.083464019	0.054589712	0.413715809	BAE33602.1|6.4e-213|unnamed protein product [Mus musculus]
66500	16.39	15.49	15.33	9.07	6	9.3	Slc30a7	0.276106742	6.87E-19	2.66E-18	NP_075703.1|6.3e-212|zinc transporter 7 [Mus musculus]
69072	33.63	40.07	40.79	20.83	20.99	19.14	Ebna1bp2	0.850942255	5.40E-166	6.76E-166	EDL30487.1|5.3e-184|EBNA1 binding protein 2, isoform CRA_a, partial [Mus musculus]
74561	0	0	0	0.16	0.02	0.04	Nkx6-3	-4.419855343	0.000197611	0.001194014	NP_083278.1|2.7e-148|homeobox protein Nkx-6.3 [Mus musculus]
235135	0.04	0	0.11	2.66	0	0.12	Tmem45b	-4.079779902	1.25E-19	4.79E-19	NP_659185.1|3.5e-161|transmembrane protein 45B [Mus musculus]
66459	1.3	1.13	1.71	2.37	2.57	1.94	Pyurf	-0.718699825	3.28E-19	1.26E-18	EDL04743.1|7.8e-56|phosphatidylinositol glycan anchor biosynthesis, class Y, isoform CRA_b, partial [Mus musculus]
17314	2.37	3.12	1.27	3.72	2.92	2.94	Mgmt	-0.516338019	0.000688092	0.004308246	XP_006507468.1|1.4e-138|PREDICTED: methylated-DNA--protein-cysteine methyltransferase isoform X2 [Mus musculus]
192161	0	0	0	0	0.18	0.06	Pcdha9	-5.844777432	8.31E-09	4.13E-08	NP_619602.1|0.0e+00|protocadherin alpha-9 precursor [Mus musculus]
232078	2.01	1.25	1.45	4.74	5.74	3.89	Thnsl2	-1.62180124	3.38E-49	8.71E-49	NP_848500.3|1.2e-283|threonine synthase-like 2 [Mus musculus]
54357	9.48	8.93	7.9	33.94	34.43	33.96	Epb41l4b	-1.944103543	0	0	NP_001342421.1|0.0e+00|band 4.1-like protein 4B isoform 2 [Mus musculus]
328092	6.29	4.17	3.76	7.05	8.83	6.8	Dtd2	-0.809283745	9.48E-27	3.23E-26	EDL36771.1|1.4e-91|RIKEN cDNA 6530401N04, isoform CRA_b, partial [Mus musculus]
12313	196.89	198.43	171.9	166.58	153.78	141.9	Calm1	0.292549185	2.41E-204	2.63E-204	NP_001300863.1|2.7e-106|calmodulin-1 isoform 1 [Mus musculus]
13016	78.15	68.84	76.35	92.47	92.38	89.53	Ctbp1	-0.293412951	1.93E-59	4.48E-59	BAE41586.1|2.3e-213|unnamed protein product [Mus musculus]
12539	65.6	79.6	74.19	70.37	78.3	78.76	Cdc37	-0.024002672	0.033404521	0.245517987	NP_058022.1|5.0e-212|hsp90 co-chaperone Cdc37 [Mus musculus]
216805	18.19	14.74	18.41	24.3	24.93	29.38	Flcn	-0.621662253	7.98E-99	1.38E-98	NP_666130.1|0.0e+00|folliculin [Mus musculus]
12934	5.58	7.11	4.65	30.24	35.43	30.88	Dpysl2	-2.485112318	0	0	NP_034085.2|0.0e+00|dihydropyrimidinase-related protein 2 [Mus musculus]
28028	9.37	11.2	12.47	10.46	8.76	8.47	Mrpl50	0.269773281	3.18E-07	1.68E-06	NP_848718.1|3.7e-86|39S ribosomal protein L50, mitochondrial [Mus musculus]
16490	0.04	0.01	0.16	1.37	1.33	0.88	Kcna2	-3.972396366	1.31E-191	1.50E-191	NP_037102.1|3.0e-283|potassium voltage-gated channel subfamily A member 2 [Rattus norvegicus]
50798	11.76	11.1	10.4	17.21	16.36	18.73	Gne	-0.741783438	5.77E-84	1.11E-83	NP_056643.3|0.0e+00|bifunctional UDP-N-acetylglucosamine 2-epimerase/N-acetylmannosamine kinase isoform 2 [Mus musculus]
18768	2.06	2.34	1.67	2.79	2.64	1.58	Pkib	-0.230988778	0.013566842	0.095445314	NP_032889.3|1.9e-49|cAMP-dependent protein kinase inhibitor beta isoform 1 [Mus musculus]
93887	0.53	0.33	0.29	0.69	0.81	0.9	Pcdhb16	-1.092493363	5.01E-14	2.15E-13	NP_444371.3|0.0e+00|protocadherin beta 16 precursor [Mus musculus]
109151	3.8	3.98	4.19	7.38	6.77	5.55	Chd9	-0.449078579	4.53E-32	1.43E-31	NP_001297459.1|0.0e+00|chromodomain-helicase-DNA-binding protein 9 isoform 1 [Mus musculus]
107526	62.3	86.27	68.84	70.84	64.87	52.62	Gimap4	0.22340238	1.27E-20	4.77E-20	EDK98562.1|1.1e-126|GTPase, IMAP family member 4, isoform CRA_b, partial [Mus musculus]
54402	39.01	46.64	38.38	24.49	28.63	27.48	Stk19	0.621328575	1.17E-43	3.19E-43	NP_062315.1|6.5e-140|serine/threonine-protein kinase 19 [Mus musculus]
BGI_novel_G000037	1.91	2.25	1.11	1.61	1.63	1.45	BGI_novel_G000037	0.148538455	0.002527235	0.01652884
50917	7.8	5.29	5.41	7.86	6.55	5.57	Galns	-0.144786838	0.00422797	0.028311602	BAD90170.1|0.0e+00|mFLJ00319 protein, partial [Mus musculus]
11853	327.27	379.17	306.82	113.19	114.94	98.19	Rhoc	1.650932024	0	0	XP_021566476.1|6.0e-109|rho-related GTP-binding protein RhoC isoform X1 [Carlito syrichta]
545817	0	0	0	0	0	0.17	Cyp2w1	-3.905282171	0.001375581	0.00882356	NP_001153737.1|3.1e-251|cytochrome P450 2W1 precursor [Mus musculus]
93719	1.19	1.02	2.3	0.08	0	0	Ear6	5.846696974	2.39E-16	9.74E-16	NP_444341.1|2.6e-87|non-secretory ribonuclease precursor [Mus musculus]
68198	63.63	84.64	102.9	82.72	87	67.28	Ndufb2	0.111371991	0.004094195	0.027384526	NP_080888.1|6.5e-57|NADH dehydrogenase [ubiquinone] 1 beta subcomplex subunit 2, mitochondrial precursor [Mus musculus]
50759	2.11	1.05	1.75	2.04	4.21	1.76	Fbxo16	-0.683221365	1.93E-07	1.01E-06	NP_056610.1|1.4e-194|F-box only protein 16 [Mus musculus]
18646	2.37	2.27	1.08	6.57	4.33	3.06	Prf1	-1.305159863	1.24E-35	3.73E-35	NP_035203.3|0.0e+00|perforin-1 precursor [Mus musculus]
110593	13.28	13.76	16.51	13.89	15.57	16.59	Prdm2	0.148280087	7.48E-10	3.60E-09	NP_001074824.3|0.0e+00|PR domain zinc finger protein 2 isoform a [Mus musculus]
100042922	0	0.47	0	0	0	0	Gm14483				NP_001104507.1|2.9e-48|histone H2A-like 1 [Mus musculus]
75141	1.98	1.24	1.27	2.26	2.46	3.96	Rasd2	-0.972880249	1.70E-20	6.39E-20	AAH36988.1|2.4e-178|Rasd2 protein, partial [Mus musculus]
23796	0.44	0.26	0.2	9.38	19.8	21.03	Aplnr	-5.845439192	0	0	NP_035914.1|1.7e-216|apelin receptor [Mus musculus]
99887	3.57	2.35	4.98	3.9	3.04	3.03	Tmem56	0.156078191	0.000610945	0.003814228	EDL12345.1|3.3e-91|transmembrane protein 56, partial [Mus musculus]
108167434	0	0	0.25	0	0	0	LOC108167434	4.633255993	4.57E-05	0.000265944	AAA88318.1|7.9e-292|envelope protein [Mus musculus]
94213	33.73	35.45	34.3	36.02	36.96	28.89	Ddx50	0.053517008	0.00857639	0.059199273	AAH90996.1|0.0e+00|DEAD (Asp-Glu-Ala-Asp) box polypeptide 50 [Mus musculus]
109934	32.19	33.63	25.69	21.03	19.36	19.72	Abr	0.603931727	4.12E-137	5.80E-137	NP_001333599.1|0.0e+00|active breakpoint cluster region-related protein isoform 5 [Mus musculus]
110326	0.29	0.6	0.33	0.38	0.28	0.39	Tas1r1	0.203242286	0.056869646	0.43209383	NP_114073.1|0.0e+00|taste receptor type 1 member 1 precursor [Mus musculus]
65107	114.62	94.51	87.65	76.59	79.49	82.13	Lrp10	0.315550553	1.87E-88	3.47E-88	NP_075369.2|0.0e+00|low-density lipoprotein receptor-related protein 10 precursor [Mus musculus]
242506	0	0	0.06	0.1	0.18	0.17	Frmd3	-3.156820938	9.74E-07	5.25E-06	EDL31053.1|0.0e+00|FERM domain containing 3, isoform CRA_a, partial [Mus musculus]
12006	2.87	2.14	1.76	10.26	8.05	9.5	Axin2	-2.045885189	8.05E-272	7.22E-272	NP_056547.3|0.0e+00|axin-2 [Mus musculus]
668166	7.56	6.21	8	6.53	7.2	8.89	Zxdb	-0.055193431	0.022172091	0.159642563	NP_001074942.1|0.0e+00|zinc finger X-linked protein ZXDB [Mus musculus]
20364	245.06	375.72	288.25	417.07	431.01	377.87	Sepw1	-0.422821902	3.39E-126	5.04E-126	XP_021023452.1|2.8e-46|selenoprotein W [Mus caroli]
22592	5.75	6.49	6.97	9.73	9.85	8.51	Ercc5	-0.527636349	4.30E-32	1.35E-31	NP_035859.2|0.0e+00|DNA repair protein complementing XP-G cells homolog [Mus musculus]
51793	1.76	2.25	4.33	8.85	6.67	7.57	Ddah2	-1.320456511	2.80E-44	7.62E-44	ERE88825.1|2.0e-162|N(G),N(G)-dimethylarginine dimethylaminohydrolase 2-like isoform 1 [Cricetulus griseus]
53625	25.69	22.86	28.94	22.59	21.26	20.54	B3gnt2	0.274714916	4.58E-18	1.80E-17	NP_058584.3|3.6e-237|N-acetyllactosaminide beta-1,3-N-acetylglucosaminyltransferase 2 [Mus musculus]
109272	0.01	0	22.59	0.7	0	2.53	Mybpc1	2.930953871	0	0	NP_001239301.1|0.0e+00|myosin-binding protein C, slow-type isoform 1 [Mus musculus]
72745	4.48	5.85	6	6.47	7.42	4.77	Tmem161b	-0.053295592	0.049619295	0.373749488	NP_780396.2|5.6e-273|transmembrane protein 161B [Mus musculus]
219024	26.15	27.61	29.68	34.18	30.52	36.84	Tmem55b	-0.289419963	1.66E-15	6.88E-15	NP_001028443.1|4.2e-167|type 1 phosphatidylinositol 4,5-bisphosphate 4-phosphatase isoform 1 [Mus musculus]
20526	0	0	0	0.08	0.12	0.21	Slc2a2	-5.490244671	2.41E-07	1.26E-06	NP_112474.2|1.1e-289|solute carrier family 2, facilitated glucose transporter member 2 [Mus musculus]
12579	30.54	33.95	19.78	23.48	20.18	23.22	Cdkn2b	0.320562405	2.52E-13	1.10E-12	XP_021016070.1|2.9e-108|cyclin-dependent kinase 4 inhibitor B [Mus caroli]
74349	4.22	3.99	4.57	4.51	4.48	4.43	Fam160a2	-0.074157684	0.005049473	0.034032773	NP_001229293.1|0.0e+00|FTS and Hook-interacting protein isoform b [Mus musculus]
75801	0	0.08	0.02	0	0	0	4930447C04Rik				EDL36520.1|0.0e+00|Six6 opposite strand transcript 1, isoform CRA_b [Mus musculus]
105244808	0	0	0	0.1	0	0	Gm40353				XP_017176755.1|1.5e-214|PREDICTED: uncharacterized protein Gm40353 [Mus musculus]
15024	6.13	9.7	5.98	6.33	6.29	4.02	H2-T10	0.391952831	3.02E-11	1.40E-10	AAA39695.1|3.8e-235|MHC H2-TL-T10-129 [Mus musculus]
20818	34.51	36.93	35.11	23.86	23.76	24.6	Srprb	0.562043058	2.10E-93	3.78E-93	XP_021027238.1|3.9e-142|serotransferrin isoform X2 [Mus caroli]
70028	13.81	16.78	14.79	24.12	23.47	24.7	Dopey2	-0.569418428	3.55E-81	6.94E-81	NP_080976.1|5.4e-94|protein dopey-2 isoform 2 [Mus musculus]
19730	33.27	35.09	28.81	17.1	20.38	21.28	Ralgds	0.707836664	6.75E-157	8.76E-157	BAC98138.1|0.0e+00|mKIAA1308 protein, partial [Mus musculus]
338375	0.03	0.13	0.07	0	0	0.03	Atp6v1g3	3.071997753	0.001415702	0.009089822	XP_017454250.1|1.5e-54|PREDICTED: V-type proton ATPase subunit G 3 isoform X2 [Rattus norvegicus]
234852	51.33	47.29	45.83	46.98	48.93	46.72	Chmp1a	0.015353392	0.070684882	0.544909535	XP_008840389.1|4.5e-95|PREDICTED: charged multivesicular body protein 1a [Nannospalax galili]
56873	2.72	2.36	2.31	4.3	3.43	3.81	Lmbr1	-0.712597992	4.41E-27	1.49E-26	EDL37238.1|1.4e-251|limb region 1, isoform CRA_b, partial [Mus musculus]
18787	418.95	602.79	534.06	14.06	11.77	12.65	Serpine1	5.344680356	0	0	NP_032897.2|1.9e-224|plasminogen activator inhibitor 1 precursor [Mus musculus]
225341	44.47	45.82	37.4	94.41	92.04	93.85	Lims2	-1.143019932	0	0	NP_659111.1|1.4e-216|LIM and senescent cell antigen-like-containing domain protein 2 [Mus musculus]
26446	169.64	194.04	175.61	133.66	134.3	109.26	Psmb3	0.524821185	4.34E-85	8.27E-85	NP_036101.1|2.4e-114|proteasome subunit beta type-3 [Mus musculus]
70911	0.17	0.07	0.12	0.09	0	0.03	Phyhipl	1.796664082	0.000482686	0.002992223	NP_848736.2|1.5e-201|phytanoyl-CoA hydroxylase-interacting protein-like isoform 1 [Mus musculus]
18738	75.32	69.58	73.13	50.68	49.67	45.62	Pitpna	0.573094735	1.50E-247	1.43E-247	BAE39793.1|1.2e-201|unnamed protein product, partial [Mus musculus]
20907	3.75	4.66	3.65	4.19	5.54	4.61	Stx1a	-0.178263688	0.001021705	0.006479709	BAA01231.1|1.8e-152|HPC-1 antigen, partial [Rattus norvegicus]
20102	626.24	729.66	750.15	851.83	899.82	779.2	Rps4x	-0.248450119	6.55E-126	9.75E-126	XP_019485136.1|1.2e-161|PREDICTED: 40S ribosomal protein S4, X isoform isoform X1 [Hipposideros armiger]
22693	0.35	0.35	0.36	1	1.51	1.48	Zfp30	-1.996047635	2.61E-33	8.10E-33	NP_038733.1|5.0e-306|zinc finger protein 30 [Mus musculus]
27973	17.61	21.29	23.53	50.04	60.03	47.17	Vkorc1	-1.31750328	6.58E-124	9.89E-124	NP_848715.1|2.8e-84|vitamin K epoxide reductase complex subunit 1 precursor [Mus musculus]
21961	130.73	99.23	86.95	200.4	211.38	227.79	Tns1	-1.012790274	0	0	NP_001276824.1|0.0e+00|tensin-1 isoform b [Mus musculus]
14460	0.05	0.08	0.28	0.03	0.27	0.23	Gata1	-0.332392502	0.063350614	0.484069756	NP_032115.1|1.2e-232|erythroid transcription factor [Mus musculus]
216965	6.98	6.13	7.19	7.84	7.12	6.93	Taok1	-0.109460847	8.35E-06	4.68E-05	NP_659074.2|0.0e+00|serine/threonine-protein kinase TAO1 [Mus musculus]
100041504	0.78	0.64	0	3.56	3.17	0.45	LOC100041504	-2.359218216	2.68E-13	1.17E-12	NP_075539.1|2.5e-71|C-C motif chemokine 21c precursor [Mus musculus]
231125	0.24	0.23	0.18	0.82	0.71	1.19	Zfyve28	-2.025065764	2.37E-24	8.37E-24	BAC98224.1|0.0e+00|mKIAA1643 protein, partial [Mus musculus]
22446	0.03	0	0.06	0	0	0	Xlr3c				NP_035857.2|2.6e-116|X-linked lymphocyte-regulated protein 3C [Mus musculus]
BGI_novel_G000118	140.65	147.14	94.43	92.37	55.16	67.19	BGI_novel_G000118	0.827853998	2.36E-181	2.79E-181
233057	0.53	0.4	0.38	0.71	0.89	0.85	Zfp940	-0.878186127	1.49E-06	8.07E-06	NP_776099.1|0.0e+00|zinc finger protein 940 [Mus musculus]
71923	16.73	16.06	15.9	17.97	18.27	15.38	Borcs6	-0.082159933	0.01211475	0.084860859	NP_082281.2|1.1e-197|BLOC-1-related complex subunit 6 [Mus musculus]
58186	1.94	1.27	1.96	1.44	0.86	1.06	Rad18	0.629054257	7.36E-07	3.94E-06	EDK99431.1|0.0e+00|RAD18 homolog (S. cerevisiae), isoform CRA_c, partial [Mus musculus]
100861753	21.34	27.31	24.16	7.47	2.1	3.71	Gm21188	2.484574222	0	0	BAE25571.1|2.0e-162|unnamed protein product, partial [Mus musculus]
236915	0.17	0.14	0.08	1.02	1.13	0.81	Arhgef9	-2.959220978	7.55E-58	1.79E-57	BAC65562.1|4.6e-310|mKIAA0424 protein, partial [Mus musculus]
18510	0.13	0	0.09	0.02	0	0	Pax8	3.36150437	0.000434746	0.00268781	XP_006497841.1|1.1e-262|PREDICTED: paired box protein Pax-8 isoform X1 [Mus musculus]
60595	148.45	129.88	121.21	117.28	115.75	132.51	Actn4	0.119023789	1.44E-25	4.97E-25	NP_068695.1|0.0e+00|alpha-actinin-4 [Mus musculus]
20852	43.76	44.91	48.17	43.74	42.04	43.97	Stat6	0.081433333	5.93E-06	3.30E-05	NP_033310.2|0.0e+00|signal transducer and transcription activator 6 [Mus musculus]
56050	3.95	3.8	5.15	9.68	9.75	8.86	Cyp39a1	-1.119866712	1.42E-84	2.71E-84	EDL23412.1|3.7e-241|cytochrome P450, family 39, subfamily a, polypeptide 1, isoform CRA_b, partial [Mus musculus]
66714	6.37	7.55	7.83	11.32	10.42	10.36	4921524J17Rik	-0.551360127	9.12E-16	3.76E-15	NP_079998.1|3.2e-74|UPF0547 protein C16orf87 homolog [Mus musculus]
50762	37.29	44.03	33.56	26.28	24.81	26.03	Fbxo6	0.526017248	1.11E-38	3.21E-38	EDL14806.1|1.1e-183|F-box only protein 6b, isoform CRA_b, partial [Mus musculus]
234214	1.25	1.27	0.85	3.35	1.34	1.35	Sorbs2	-0.888473883	2.07E-20	7.80E-20	NP_001192148.1|0.0e+00|sorbin and SH3 domain-containing protein 2 isoform 1 [Mus musculus]
56213	18.03	22.69	26.92	38.12	36.12	34.7	Htra1	-0.670230177	1.75E-87	3.28E-87	XP_021023099.1|5.5e-281|serine protease HTRA1 [Mus caroli]
545611	0.54	0.12	0.26	1.09	1.99	2.08	Fam205a2	-2.452669821	2.56E-79	5.09E-79	NP_001078999.1|0.0e+00|protein FAM205A isoform 1 [Mus musculus]
100756	7.48	5.69	6.11	8.54	7.88	8.4	Usp30	-0.34691388	3.87E-11	1.79E-10	AAH38606.1|0.0e+00|Usp30 protein, partial [Mus musculus]
108167362	0.18	0.44	0.43	0.61	0.07	0.43	LOC108167362	-0.036467694	0.114317223	0.920427298	XP_017170775.1|3.6e-258|PREDICTED: zinc finger protein 431-like [Mus musculus]
23807	20.63	22.49	23.96	16.71	16.92	15.57	Arih2	0.46355866	2.81E-57	6.69E-57	NP_035920.1|5.1e-299|E3 ubiquitin-protein ligase ARIH2 [Mus musculus]
76303	26.36	22.79	26.9	26.44	26.34	28.15	Osbp	-0.088203279	2.53E-05	0.000145575	NP_001028346.1|0.0e+00|oxysterol-binding protein 1 [Mus musculus]
241275	4.38	4.16	3.48	2.37	3.64	3.34	Noxa1	0.355866294	0.000169339	0.00101816	EDL08203.1|6.5e-264|NADPH oxidase activator 1, isoform CRA_b, partial [Mus musculus]
269344	0.47	0.29	0.13	0.88	0.76	0.8	Ell3	-1.497992924	2.97E-08	1.50E-07	NP_666085.2|2.2e-222|RNA polymerase II elongation factor ELL3 [Mus musculus]
54208	66.58	71.1	77.06	112.52	108.33	100.03	Arl6ip1	-0.570913818	8.28E-201	9.18E-201	AAF27313.1|9.1e-133|TBX2 protein, partial [Mus musculus]
13544	13.38	9.18	11.93	15.15	14.6	14.55	Dvl3	-0.418408947	4.78E-37	1.41E-36	EDK97569.1|0.0e+00|dishevelled 3, dsh homolog (Drosophila), isoform CRA_a, partial [Mus musculus]
73296	1.11	0.9	1.35	2.21	2.37	1.94	Rhobtb3	-0.892236284	2.40E-22	8.77E-22	BAC98044.1|0.0e+00|mKIAA0878 protein, partial [Mus musculus]
269470	10.9	9.4	12.04	8.29	9.45	8.63	Wdr3	0.301077968	2.14E-12	9.58E-12	EDL07644.1|0.0e+00|WD repeat domain 3, isoform CRA_c, partial [Mus musculus]
108167576	2.89	3.36	2.11	4.32	4.44	4.34	LOC108167576	-0.658563839	3.47E-10	1.65E-09	XP_017168543.1|1.4e-173|PREDICTED: translation initiation factor IF-2-like [Mus musculus]
[truncated: 16,863 more rows]
